# Supplementary material for: Transcriptome analysis in different rice cultivars provides novel insights into desiccation and salinity stress responses
Source: Sci Rep. 2016 Mar 31;6:23719. doi: 10.1038/srep23719 (PMC4814823; doi:10.1038/srep23719)
Supplement: Supplementary Table S1 [file srep23719-s2.xls]

## Sheet: Sheet1
Transcript ID	Locus Id	Differential gene expression under control (Ct) with respect to IR64 (Log2 fold change)						Differential gene expression in IR64 under desiccation (Ds) and salinity (Ss) stress (Log2 fold change)						Differential gene expression in N22 under desiccation (Ds) and salinity (Ss) stress (Log2 fold change)						Differential gene expression in Pokkali under desiccation (Ds) and salinity (Ss) stress (Log2 fold change)
		N22-Ct	p-value	Reg.	Pokkali-Ct	p-value	Reg.	IR64-Ds	p-value	Reg.	IR64-Ss	p-value	Reg.	N22-Ds	p-value	Reg.	N22-Ss	p-value	Reg.	Pokkali-Ds	p-value	Reg.	Pokkali-Ss	p-value	Reg.
TCONS_00000001	LOC_Os01g01010	0.315024	0.52675	-	-0.453128	0.3932	-	-1.89376	0.01715	Down	-0.791876	0.2904	-	-0.478594	0.3517	-	-0.0673763	0.8916	-	-0.952526	0.2113	-	-0.348654	0.6432	-
TCONS_00000047	LOC_Os01g01170	8.74675	0.0571	-	9.1559	0.04975	Up	-0.15873	1	-	6.19769	1	-	-1.79578	0.23875	-	-1.73998	0.2445	-	-8.59882	0.0903	-	-5.72408	0.1973	-
TCONS_00000055	LOC_Os01g01280	1.25205	0.17215	-	-0.310049	0.7712	-	-2.32233	0.0462	Down	-1.4281	0.22935	-	-1.2875	0.064	-	-2.87771	0.0314	Down	-12.0379	0.07295	-	0.205061	0.83465	-
TCONS_00000058	LOC_Os01g01295	-0.298696	0.61845	-	-0.00524954	0.9917	-	1.7855	0.0097	Up	0.349551	0.5943	-	1.07924	0.0311	Up	0.711109	0.1526	-	1.49056	0.0342	Up	0.207948	0.7666	-
TCONS_00000092	LOC_Os01g01450	1.4201	0.0092	Up	1.13566	0.0338	Up	0.90551	0.2533	-	0.650515	0.4204	-	-0.336462	0.5042	-	-0.306184	0.53185	-	0.670301	0.35475	-	0.533823	0.45205	-
TCONS_00000095	LOC_Os01g01510	-0.690867	0.14435	-	-0.0869988	0.83925	-	-1.50113	0.0388	Down	-0.716442	0.2913	-	-0.663307	0.17805	-	-0.509042	0.2955	-	-0.855719	0.21735	-	-0.455343	0.50755	-
TCONS_00000131	LOC_Os01g01780	0.469776	0.6672	-	1.25263	0.2087	-	-9.64561	0.0491	Down	-0.472503	0.68335	-	-0.377201	0.59325	-	-0.0845137	0.9062	-	-0.177034	0.8332	-	-0.318751	0.70015	-
TCONS_00000154	LOC_Os01g01880	0	1	-	0	1	-	9.62511	0.0071	Up	7.43257	1	-	0	1	-	7.38677	1	-	6.95902	1	-	8.70031	0.0247	Up
TCONS_00000171	LOC_Os01g02020	-0.198165	0.7199	-	-0.961597	0.09965	-	1.86326	0.0942	-	1.29198	0.18875	-	1.25562	0.0769	-	1.45106	0.0347	Up	2.39302	0.0453	Up	1.69517	0.11185	-
TCONS_00000185	LOC_Os01g02120	-0.769385	1	-	-7.44961	1	-	2.22377	0.2677	-	1.03723	1	-	3.46683	0.2329	-	2.19496	0.28235	-	9.80692	0.00335	Up	8.06817	1	-
TCONS_00000198	LOC_Os01g02300	1.01527	0.5094	-	1.27921	0.39285	-	1.38444	0.53535	-	2.97987	0.27425	-	0.351041	0.711	-	1.86753	0.03575	Up	0.419306	0.7944	-	1.79163	0.17615	-
TCONS_00000244	LOC_Os01g02870	0.656695	0.1251	-	0.378559	0.3838	-	-4.57859	0.00165	Down	-0.531854	0.4329	-	-1.55351	0.0014	Down	-0.686871	0.13625	-	-4.01498	0.00025	Down	-0.727103	0.26675	-
TCONS_00000272	LOC_Os01g03090	-13.0959	0.03905	Down	-0.771081	0.3893	-	0.440881	0.73195	-	0.0643249	0.9597	-	0.317164	1	-	0.227344	1	-	0.181612	0.90965	-	-0.255746	0.87805	-
TCONS_00000279	LOC_Os01g03190	9.64438	0.00655	Up	7.46734	1	-	8.45809	1	-	9.47504	0.0076	Up	-1.22443	0.2793	-	-0.107929	0.918	-	0.614136	1	-	1.98312	0.3243	-
TCONS_00000297	LOC_Os01g03510	-0.437571	0.2835	-	-0.0910872	0.8211	-	1.62035	0.0161	Up	0.638378	0.31845	-	0.963316	0.0334	-	0.877654	0.0557	-	1.80213	0.01385	Up	0.556313	0.39475	-
TCONS_00000302	LOC_Os01g03520	-11.8386	0.06685	-	-9.17243	0.2435	-	0.569611	0.7344	-	0.492155	0.7831	-	2.27443	1	-	11.732	0.0471	Up	8.96103	0.32595	-	8.40091	0.4689	-
TCONS_00000305	LOC_Os01g03530	-3.37053	0.01895	Down	-1.05781	0.1124	-	0.4052	0.58745	-	0.113209	0.8718	-	-11.0297	0.05955	-	0.512864	0.5396	-	-0.0488877	0.94835	-	-0.164044	0.8285	-
TCONS_00000326	LOC_Os01g03690	-1.49862	0.26615	-	-0.562431	0.6313	-	2.74121	0.01645	Up	0.938713	0.37735	-	1.38067	0.13655	-	0.759173	0.41805	-	1.18488	0.24205	-	-0.0287383	0.98005	-
TCONS_00000333	LOC_Os01g03710	0.482041	0.635	-	0.214134	0.83935	-	3.50883	0.00295	Up	2.19538	0.02995	Up	1.51139	0.0174	Up	1.33509	0.02585	Up	1.9248	0.0344	Up	1.11081	0.1833	-
TCONS_00000334	LOC_Os01g03710	-8.97376	0.25865	-	-9.03204	0.2269	-	-8.66758	0.17215	-	-8.66758	0.2011	-	9.7169	0.03255	Up	8.67928	0.2513	-	0	1	-	9.22927	0.21965	-
TCONS_00000337	LOC_Os01g03730	-0.806869	0.08825	-	-0.420896	0.34425	-	1.15292	0.1391	-	1.14078	0.1153	-	0.724133	0.179	-	1.11982	0.02455	Up	2.18948	0.0066	Up	1.21912	0.1023	-
TCONS_00000354	LOC_Os01g04010	-0.956051	0.2285	-	0.851454	0.18995	-	-3.39411	0.20725	-	-2.15541	0.19265	-	-1.0781	0.26975	-	-2.59958	0.0486	Down	-1.89403	0.082	-	-2.65922	0.03735	Down
TCONS_00000355	LOC_Os01g04010	-0.550651	0.2773	-	0.0146449	0.9774	-	-1.09262	0.14825	-	-1.04171	0.17605	-	-0.678041	0.19855	-	-1.29495	0.0161	Down	-1.05428	0.25145	-	-1.27205	0.1607	-
TCONS_00000363	LOC_Os01g04100	0.34011	0.84295	-	-0.695073	0.6888	-	3.75425	0.1189	-	1.71872	0.37575	-	2.74445	0.04095	Up	2.135	0.0894	-	4.12445	0.23565	-	2.15981	0.4101	-
TCONS_00000365	LOC_Os01g04160	0.0894199	0.8911	-	-0.0228342	0.97325	-	1.85683	0.0147	Up	0.267407	0.7246	-	1.139	0.02655	Up	0.333436	0.5271	-	1.49848	0.0418	Up	0.285234	0.6854	-
TCONS_00000384	LOC_Os01g04220	0	1	-	0	1	-	7.42388	1	-	0	1	-	8.02651	1	-	0	1	-	9.28821	0.02155	Up	0	1	-
TCONS_00000390	LOC_Os01g04280	-0.996981	0.10245	-	-0.193085	0.7228	-	2.08778	0.00265	Up	0.221792	0.73535	-	1.50405	0.00515	Up	0.896599	0.0814	-	1.39671	0.0352	Up	0.359584	0.5755	-
TCONS_00000392	LOC_Os01g04324	-8.41498	0.00885	Down	0.435634	0.7682	-	4.53634	0.0231	Up	1.36788	0.2949	-	8.02891	1	-	0	1	-	3.50741	0.0233	Up	0.800074	0.5314	-
TCONS_00000414	LOC_Os01g04550	2.28301	0.07285	-	-6.87007	1	-	-4.0375	1	-	-1.75246	1	-	-2.08641	0.04575	Down	-1.75557	0.05565	-	0	1	-	0	1	-
TCONS_00000422	LOC_Os01g04580	-0.000769432	0.9938	-	-0.244711	0.83455	-	3.41414	0.0007	Up	1.62766	0.0641	-	1.73453	0.01355	Up	1.97093	0.00575	Up	2.77169	0.007	Up	2.02539	0.0342	Up
TCONS_00000424	LOC_Os01g04590	1.24964	0.2426	-	0.578941	0.5953	-	4.43781	0.0002	Up	2.02981	0.03585	Up	2.98002	5e-05	Up	1.19528	0.0519	-	4.35588	5e-05	Up	1.78571	0.04515	Up
TCONS_00000425	LOC_Os01g04590	1.04513	0.56215	-	0.521791	0.7869	-	3.68117	0.1351	-	1.47152	0.491	-	3.3513	0.0068	Up	1.49835	0.16105	-	4.03771	0.07575	-	1.7045	0.3101	-
TCONS_00000439	LOC_Os01g04710	-0.153123	0.83655	-	-3.3167	0.03485	Down	-2.08166	0.02115	Down	-0.332514	0.6654	-	-0.719387	0.2101	-	-0.284055	0.61135	-	-4.1343	0.2085	-	-0.356489	0.7414	-
TCONS_00000447	LOC_Os01g04750	1.21577	0.54165	-	4.62647	0.2456	-	-2.39127	0.43645	-	1.16373	0.53275	-	-0.868565	0.3329	-	-1.62276	0.1075	-	-3.49292	0.006	Down	-1.38289	0.1149	-
TCONS_00000449	LOC_Os01g04800	-1.95039	0.00055	Down	-0.304672	0.4877	-	-0.901162	0.18015	-	-0.78719	0.2411	-	-0.999195	0.06065	-	-0.31116	0.55305	-	-0.640918	0.33455	-	-0.170671	0.79505	-
TCONS_00000490	LOC_Os01g05180	12.0204	0.04305	Up	-0.5404	1	-	-0.631562	1	-	-0.631562	1	-	-0.777927	0.41955	-	-11.3706	0.07235	-	0	1	-	0	1	-
TCONS_00000523	LOC_Os01g05500	0	1	-	0	1	-	8.69675	0.03305	Up	0	1	-	0	1	-	0	1	-	0	1	-	0	1	-
TCONS_00000528	LOC_Os01g05500	1.09253	0.66695	-	-7.96628	1	-	0.38982	1	-	0.869829	1	-	-1.42111	0.6593	-	0.0627054	0.88605	-	8.92629	0.0367	Up	8.95071	0.06395	-
TCONS_00000541	LOC_Os01g05610	6.54155	1	-	13.3357	0.08985	-	0	1	-	13.978	0.0298	Up	-6.52269	1	-	-6.52269	1	-	-2.47393	0.3446	-	0.238701	0.92055	-
TCONS_00000542	LOC_Os01g05610	-11.2042	0.04325	Down	-0.198352	0.93595	-	-2.31564	0.41315	-	-2.00506	0.45365	-	0	1	-	9.30128	0.03455	Up	1.92309	0.43195	-	-10.7195	0.02015	Down
TCONS_00000545	LOC_Os01g05800	0	1	-	10.7195	0.036	Up	12.8051	0.00555	Up	0	1	-	0	1	-	0	1	-	-10.4311	0.0267	Down	1.46136	0.56185	-
TCONS_00000551	LOC_Os01g05680	0	1	-	0	1	-	7.51602	1	-	0	1	-	0	1	-	0	1	-	9.93173	0.01745	Up	0	1	-
TCONS_00000557	LOC_Os01g05710	1.8051	0.54845	-	-9.01565	0.062	-	-1.02167	0.66695	-	-0.0109566	0.98235	-	0.165183	0.94375	-	-0.104882	0.96485	-	10.4493	0.00735	Up	8.96313	0.0183	Up
TCONS_00000559	LOC_Os01g05710	0	1	-	8.71695	0.04265	Up	8.70426	0.02195	Up	7.43357	1	-	0	1	-	0	1	-	2.51286	0.33425	-	-0.380753	1	-
TCONS_00000560	LOC_Os01g05710	0	1	-	9.07368	0.044	Up	0	1	-	0	1	-	0	1	-	0	1	-	-8.79044	0.0233	Down	-1.92499	0.49135	-
TCONS_00000561	LOC_Os01g05710	0	1	-	0	1	-	10.1104	0.0205	Up	0	1	-	0	1	-	0	1	-	0	1	-	0	1	-
TCONS_00000589	LOC_Os01g05840	0	1	-	8.87966	0.0376	Up	9.24387	0.0192	Up	0	1	-	0	1	-	0	1	-	-8.59156	0.0261	Down	0.0812755	0.9632	-
TCONS_00000605	LOC_Os01g06060	1.54319	0.5784	-	-7.55172	1	-	3.54634	0.0989	-	1.55099	0.32135	-	1.11603	0.3528	-	-0.328235	0.79985	-	10.2353	0.0073	Up	7.00091	1	-
TCONS_00000615	LOC_Os01g06230	9.30549	0.10985	-	8.88102	0.11935	-	0	1	-	8.68644	0.03	Up	-0.432393	0.74285	-	-0.592857	0.67445	-	-8.59148	0.03695	Down	-8.59148	0.03695	Down
TCONS_00000620	LOC_Os01g06310	1.83967	0.08165	-	0.224287	0.84335	-	2.45396	0.01835	Up	1.98657	0.05325	-	0.425596	0.4628	-	0.205858	0.724	-	1.96519	0.0264	Up	0.997793	0.2541	-
TCONS_00000628	LOC_Os01g06460	-0.206224	0.6265	-	0.123805	0.758	-	1.99936	0.0059	Up	0.639313	0.3259	-	0.95852	0.03415	-	0.543641	0.211	-	1.61706	0.02425	Up	0.3699	0.58945	-
TCONS_00000634	LOC_Os01g06510	8.92028	0.03125	Up	0	1	-	0	1	-	0	1	-	0.599272	0.7181	-	1.12318	0.45835	-	0	1	-	0	1	-
TCONS_00000635	LOC_Os01g06510	11.9227	5e-05	Up	0	1	-	0	1	-	0	1	-	1.15792	0.03625	Up	1.63264	0.003	Up	0	1	-	0	1	-
TCONS_00000648	LOC_Os01g06730	1.98629	0.1772	-	-0.976152	1	-	1.33022	1	-	1.80859	1	-	0.826507	0.23405	-	2.34954	0.0006	Up	1.62225	1	-	2.14185	1	-
TCONS_00000659	LOC_Os01g06836	0.913038	0.61745	-	-0.853727	1	-	-7.71381	1	-	1.27539	0.49475	-	1.9491	0.018	Up	0.765441	0.3476	-	-6.91884	1	-	-0.957934	1	-
TCONS_00000660	LOC_Os01g06870	10.1438	5e-05	Up	0	1	-	4.2295	1	-	0	1	-	1.67719	0.01145	Up	0.96584	0.1396	-	0	1	-	0	1	-
TCONS_00000662	LOC_Os01g06876	8.61022	0.12585	-	-2.59568	1	-	-2.41879	1	-	-2.41879	1	-	2.57973	0.00265	Up	1.04339	0.25145	-	0	1	-	0	1	-
TCONS_00000663	LOC_Os01g06876	0.240906	1	-	-1.11673	1	-	3.33789	0.0093	Up	2.41673	0.04275	Up	2.06044	0.01525	Up	2.07757	0.011	Up	4.38299	0.0113	Up	2.49357	0.08275	-
TCONS_00000665	LOC_Os01g06890	-3.25813	0.29775	-	-0.888766	0.62345	-	3.98321	0.0127	Up	2.94276	0.03715	Up	1.5496	1	-	4.19316	0.26155	-	4.78907	0.0272	Up	2.93521	0.0785	-
TCONS_00000666	LOC_Os01g06900	8.61032	0.00025	Up	0	1	-	0	1	-	0	1	-	0.148271	0.85735	-	0.145982	0.865	-	0	1	-	0	1	-
TCONS_00000667	LOC_Os01g06900	9.7546	5e-05	Up	0	1	-	0	1	-	0	1	-	-0.552954	0.5061	-	-0.15783	0.83985	-	0	1	-	0	1	-
TCONS_00000668	LOC_Os01g06920	4.68676	0.03155	Up	0.891711	1	-	0.966591	1	-	1.44479	1	-	-0.240782	0.68395	-	-0.0661674	0.9097	-	0.496038	1	-	-0.198055	1	-
TCONS_00000684	LOC_Os01g07120	-0.311584	0.62195	-	-0.207059	0.74525	-	2.6742	0.04675	Up	1.43563	0.13175	-	1.5881	0.01375	Up	1.49605	0.017	Up	2.94991	0.0091	Up	1.65744	0.079	-
TCONS_00000686	LOC_Os01g07190	0	1	-	0	1	-	9.16668	0.0602	-	0	1	-	0	1	-	0	1	-	10.3965	0.013	Up	0	1	-
TCONS_00000687	LOC_Os01g07200	0.219244	0.64605	-	-0.12571	0.7987	-	2.78094	0.0006	Up	1.65989	0.01555	Up	1.38396	0.00415	Up	1.48127	0.00235	Up	3.15307	0.0006	Up	1.70544	0.01705	Up
TCONS_00000702	LOC_Os01g07300	0.673426	0.70145	-	0.129055	0.93855	-	3.35414	0.06585	-	1.75564	0.2669	-	2.98362	0.00425	Up	2.41619	0.0128	Up	2.62756	0.04595	Up	0.465625	0.7496	-
TCONS_00000729	LOC_Os01g07540	0.18984	1	-	0.158046	1	-	-0.0752269	1	-	8.20352	1	-	9.77321	0.0379	Up	10.1525	0.03245	Up	-0.179018	1	-	-0.179018	1	-
TCONS_00000735	LOC_Os01g07590	-2.58946	0.0003	Down	-0.736997	0.1784	-	1.09458	0.37725	-	0.0976306	0.9287	-	0.526783	0.4731	-	0.12665	0.8601	-	0.466295	0.702	-	0.293528	0.7939	-
TCONS_00000736	LOC_Os01g07590	-2.45863	0.00305	Down	0.26854	0.63615	-	1.98236	0.08575	-	0.724788	0.53125	-	1.58182	0.0354	Up	0.979676	0.18415	-	0.951327	0.33555	-	-0.197736	0.8518	-
TCONS_00000742	LOC_Os01g07730	0.0642073	0.90995	-	1.15997	0.0277	Up	0.70038	0.2942	-	0.446106	0.5061	-	-0.239392	0.62105	-	-0.428316	0.37675	-	-0.0137731	0.9823	-	-0.332589	0.61525	-
TCONS_00000749	LOC_Os01g07850	-0.621378	0.52685	-	-2.01121	0.11235	-	-4.76083	0.06375	-	-4.34305	0.0373	Down	-1.36427	0.06065	-	-5.21039	0.0463	Down	-9.00962	5e-05	Down	-3.95957	0.1668	-
TCONS_00000752	LOC_Os01g07870	-3.14863	5e-05	Down	-0.739107	0.06645	-	-0.29912	0.7826	-	-0.464669	0.6398	-	-0.278862	0.55815	-	1.97036	0.00015	Up	-0.829887	0.40725	-	-0.0585474	0.95175	-
TCONS_00000828	LOC_Os01g08690	-0.15912	0.8447	-	0.463049	0.5465	-	1.59968	0.0337	Up	0.656159	0.3878	-	0.753098	0.18795	-	0.541381	0.34265	-	0.806831	0.2674	-	0.117407	0.87545	-
TCONS_00000856	LOC_Os01g08770	-1.55788	0.28835	-	0.59019	0.5048	-	-11.2559	0.03825	Down	-1.08265	0.4571	-	0.553149	0.6308	-	-1.94924	0.3778	-	-2.23781	0.1574	-	-1.06094	0.3983	-
TCONS_00000879	LOC_Os01g09010	-1.14149	0.10795	-	0.193329	0.7247	-	2.11171	0.01755	Up	1.23517	0.1478	-	0.627919	0.49345	-	0.966165	0.26825	-	1.68025	0.05905	-	1.09794	0.19145	-
TCONS_00000881	LOC_Os01g09010	1.4074	0.13055	-	0.387254	0.7221	-	2.45419	0.15775	-	1.53956	0.3441	-	1.26622	0.02665	Up	1.23587	0.03955	Up	1.50892	0.36775	-	0.617936	0.6839	-
TCONS_00000882	LOC_Os01g09020	-0.427527	0.31635	-	-0.130744	0.75375	-	2.22042	0.00545	Up	1.38262	0.04775	Up	1.00897	0.0325	Up	1.66243	0.00025	Up	2.11115	0.0055	Up	1.20654	0.08045	-
TCONS_00000891	LOC_Os01g09090	5.8567	1	-	0	1	-	9.90642	0.0033	Up	7.34219	1	-	0.51857	1	-	1.91838	1	-	8.4657	1	-	6.33968	1	-
TCONS_00000910	LOC_Os01g09252	10.6128	0.03905	Up	10.9787	0.03605	Up	0.261962	1	-	7.57902	1	-	-0.958358	0.57515	-	0.147207	0.9107	-	0.761851	0.4869	-	0.0341627	0.97655	-
TCONS_00000928	LOC_Os01g09560	-2.21576	0.0205	Down	-10.7448	0.2399	-	-8.84535	0.1484	-	-3.81285	0.2455	-	-9.03534	0.2494	-	-7.62916	0.189	-	-0.789366	1	-	7.57558	0.38	-
TCONS_00000937	LOC_Os01g09650	-0.489832	0.7467	-	-0.34619	0.82445	-	2.05597	0.05005	-	0.627894	0.57685	-	1.69181	0.04665	Up	0.556988	0.52265	-	1.64954	0.12425	-	0.626113	0.57965	-
TCONS_00000954	LOC_Os01g09930	5.44342	1	-	8.71285	0.01805	Up	0	1	-	0	1	-	-5.42508	1	-	-0.590305	1	-	-0.963716	1	-	0.175765	0.92015	-
TCONS_00000956	LOC_Os01g09930	8.12479	1	-	9.80084	0.01605	Up	6.25061	1	-	0	1	-	-1.46747	1	-	-2.57389	1	-	-0.050541	0.961	-	-1.07958	0.55795	-
TCONS_00000968	LOC_Os01g10040	10.2716	0.2178	-	1.24453	1	-	0.891398	1	-	10.7812	0.04015	Up	0.725848	0.7193	-	0.892234	0.65265	-	-0.770321	1	-	8.48718	0.34605	-
TCONS_00000982	LOC_Os01g10210	0.622557	0.40105	-	1.27359	0.0775	-	-1.28188	0.15505	-	0.340485	0.6694	-	-0.83369	0.15235	-	-0.810099	0.16295	-	-2.59173	0.0053	Down	-0.821335	0.27015	-
TCONS_00000983	LOC_Os01g10230	0	1	-	7.70797	1	-	0	1	-	7.55803	1	-	7.70798	1	-	9.0916	0.02965	Up	-7.41519	1	-	-0.012368	1	-
TCONS_00001022	LOC_Os01g10810	0.703564	0.41225	-	-0.573932	0.56405	-	-4.81562	0.14005	-	-1.03531	0.2949	-	-1.33587	0.0413	Down	-1.55984	0.02365	Down	-3.25744	0.02545	Down	-0.914519	0.391	-
TCONS_00001062	LOC_Os01g11260	0.719529	0.58035	-	1.11921	0.63785	-	1.66737	0.5065	-	2.49809	0.314	-	-8.66992	0.04485	Down	-0.762241	0.7116	-	1.29005	0.44545	-	0.509957	0.78285	-
TCONS_00001080	LOC_Os01g11600	-1.22594	0.0481	Down	-0.739559	0.19515	-	3.71344	5e-05	Up	2.35765	0.0012	Up	2.95964	5e-05	Up	3.08456	5e-05	Up	4.51113	5e-05	Up	2.75121	0.00025	Up
TCONS_00001082	LOC_Os01g11620	-2.0361	0.01415	Down	0.304312	0.60485	-	-0.0536675	0.93885	-	0.479003	0.4901	-	-0.401785	0.53655	-	0.353357	0.56505	-	0.19412	0.77325	-	0.574909	0.39685	-
TCONS_00001091	LOC_Os01g11700	0.860822	0.5135	-	-2.00779	0.2301	-	-1.2194	0.38325	-	-1.80786	0.2369	-	-0.508664	0.5362	-	-2.52513	0.0275	Down	0.191664	1	-	-1.02645	1	-
TCONS_00001094	LOC_Os01g11710	-0.0291042	0.9769	-	0.304373	0.73345	-	-2.54255	0.04075	Down	-0.342682	0.7371	-	-1.12204	0.1242	-	0.107607	0.8725	-	-2.72534	0.0291	Down	-0.332459	0.70685	-
TCONS_00001095	LOC_Os01g11730	1.07611	0.30615	-	0.145873	0.89015	-	-1.86748	0.103	-	-2.34889	0.08375	-	-1.32084	0.05645	-	-3.47024	0.00245	Down	-2.0537	0.065	-	-4.5472	0.10095	-
TCONS_00001130	LOC_Os01g12190	-0.142994	0.87615	-	0.203942	0.8111	-	1.90316	0.01635	Up	0.935818	0.2467	-	0.532754	0.36325	-	0.885712	0.12455	-	1.32682	0.06985	-	0.659365	0.3899	-
TCONS_00001134	LOC_Os01g12210	-0.762252	0.1605	-	0.491776	0.30765	-	-1.32951	0.07815	-	-1.39695	0.0732	-	-0.820941	0.13845	-	-2.21668	0.00095	Down	-0.524553	0.49275	-	-2.25722	0.01095	Down
TCONS_00001154	LOC_Os01g12470	-0.317035	0.658	-	-0.0233555	0.9747	-	1.71992	0.0365	Up	0.755295	0.3427	-	0.950321	0.1068	-	0.845644	0.15545	-	1.84633	0.03255	Up	0.448938	0.5891	-
TCONS_00001170	LOC_Os01g12540	8.31887	1	-	11.2162	0.11545	-	0.058322	1	-	0.0394004	1	-	2.13838	0.2786	-	-8.29925	0.224	-	-10.7403	0.038	Down	-10.7444	0.0414	Down
TCONS_00001193	LOC_Os01g12690	1.0265	0.4387	-	0.58167	0.7109	-	3.32429	0.0173	Up	1.39604	0.26315	-	2.79655	0.00085	Up	1.40831	0.05515	-	2.77592	0.0131	Up	2.32683	0.0266	Up
TCONS_00001195	LOC_Os01g12710	-0.513553	0.14945	-	-0.532875	0.1334	-	2.1661	0.01875	Up	1.40703	0.09325	-	1.08319	0.0262	Up	1.35303	0.00755	Up	3.1869	0.00265	Up	1.49841	0.0671	-
TCONS_00001196	LOC_Os01g12710	0	1	-	0	1	-	0	1	-	0	1	-	0	1	-	9.17111	0.0494	Up	10.7353	0.0196	Up	0	1	-
TCONS_00001241	LOC_Os01g13030	0.146725	0.6859	-	0.166736	0.64705	-	-1.69548	0.0172	Down	-0.683881	0.31415	-	-0.905873	0.0479	-	-0.762356	0.09025	-	-1.7328	0.01225	Down	-0.921152	0.18075	-
TCONS_00001254	LOC_Os01g13060	-0.483618	0.7369	-	-10.3137	0.04955	Down	-2.36053	0.36065	-	0.490292	0.7918	-	-10.0944	0.10015	-	-10.0944	0.10635	-	8.79168	0.2914	-	-0.311779	1	-
TCONS_00001293	LOC_Os01g13390	0.441004	0.41695	-	0.428276	0.4322	-	-1.18816	0.1164	-	-0.432499	0.5494	-	-0.874957	0.08265	-	-0.584706	0.2294	-	-1.56853	0.03295	Down	-0.554951	0.42065	-
TCONS_00001315	LOC_Os01g13560	-0.0850197	0.9571	-	0.794255	0.5565	-	-2.22694	0.1257	-	0.0499725	0.9632	-	-1.92043	0.04475	Down	-0.838922	0.31635	-	-4.16031	0.11245	-	-1.37396	0.1823	-
TCONS_00001369	LOC_Os01g14440	-0.425877	0.4386	-	-0.465493	0.40035	-	2.74297	0.0002	Up	1.06908	0.1322	-	1.92359	5e-05	Up	1.37329	0.0055	Up	2.3482	0.0036	Up	1.17946	0.1235	-
TCONS_00001409	LOC_Os01g14890	1.6061	0.21385	-	0.88544	0.51885	-	-0.741917	0.54625	-	0.110583	0.91725	-	-0.821643	0.2404	-	-1.67632	0.02775	Down	-3.50548	0.07245	-	-0.613157	0.54525	-
TCONS_00001416	LOC_Os01g15000	-1.00529	0.02625	Down	-1.06025	0.01605	Down	2.51307	0.00255	Up	1.32119	0.064	-	1.65435	0.00255	Up	1.68147	0.00105	Up	3.10798	0.0007	Up	1.58504	0.0306	Up
TCONS_00001438	LOC_Os01g15448	-2.84423	0.01145	Down	-1.37763	0.13825	-	-1.12485	0.16675	-	-0.441631	0.56615	-	-0.342004	0.6639	-	-1.15691	0.17245	-	-0.410415	0.6345	-	-0.237733	0.7862	-
TCONS_00001453	XLOC_000649	-0.389309	0.69885	-	-1.48598	0.1845	-	-2.36196	0.03465	Down	-1.2166	0.25	-	-1.29032	0.0854	-	-1.25213	0.096	-	-1.22246	0.27725	-	-0.522414	0.6331	-
TCONS_00001493	LOC_Os01g15770	-0.310554	0.65925	-	0.31445	0.62735	-	-2.48275	0.0166	Down	-0.518776	0.49535	-	-0.768847	0.17925	-	-0.384941	0.49195	-	-1.84867	0.01945	Down	-1.44569	0.06725	-
TCONS_00001499	LOC_Os01g15790	1.80686	0.03265	Up	1.10518	0.1777	-	-0.580557	0.5851	-	0.255411	0.78755	-	-0.889805	0.1248	-	-0.671282	0.2349	-	-0.913852	0.2974	-	-0.267736	0.7348	-
TCONS_00001561	LOC_Os01g16310	-2.3018	0.0657	-	0.850125	0.2338	-	0.694992	0.3898	-	-0.0791802	0.9224	-	0.267793	0.75725	-	0.508699	0.54555	-	-2.12358	0.04115	Down	-0.455042	0.5617	-
TCONS_00001572	LOC_Os01g16370	8.1954	1	-	8.86569	0.10745	-	0	1	-	7.72273	1	-	0.322384	0.7712	-	-2.24456	1	-	-8.41807	0.0467	Down	-0.0304326	0.97955	-
TCONS_00001609	LOC_Os01g16920	0	1	-	0	1	-	9.00461	0.0602	-	0	1	-	11.0296	0.00035	Up	10.9172	0.00065	Up	10.878	0.00485	Up	0	1	-
TCONS_00001611	LOC_Os01g16990	7.58997	1	-	10.184	0.0265	Up	10.6064	0.0164	Up	0	1	-	0.601493	1	-	2.37186	0.15925	-	-0.403482	0.82365	-	-0.439371	0.7793	-
TCONS_00001612	LOC_Os01g17000	1.10008	0.49715	-	2.52061	0.10785	-	0.518412	0.71175	-	0.993406	0.55965	-	0.37879	0.668	-	0.241346	0.8098	-	-11.35	0.0427	Down	-2.71602	0.27425	-
TCONS_00001613	LOC_Os01g17000	0.590884	0.3772	-	-0.262949	0.7369	-	-4.14309	0.2127	-	-1.03308	0.2379	-	-2.06506	0.0106	Down	-0.785902	0.17465	-	-0.321033	0.7114	-	0.285605	0.7432	-
TCONS_00001621	LOC_Os01g17070	-2.95909	1	-	4.98037	1	-	-3.48446	1	-	-1.02443	1	-	8.33652	0.04975	Up	8.90269	0.04825	Up	-7.65415	1	-	-3.12055	1	-
TCONS_00001623	LOC_Os01g17070	-9.93244	0.1062	-	-9.93244	0.1035	-	-9.33095	0.047	Down	-0.0446248	0.9801	-	0.0573116	1	-	0	1	-	0	1	-	0	1	-
TCONS_00001635	LOC_Os01g17170	-0.239297	0.49565	-	-0.0331752	0.9251	-	-2.67617	0.00065	Down	-0.347919	0.6623	-	-1.172	0.01905	Down	-0.290566	0.563	-	-1.69836	0.0436	Down	-0.455604	0.59675	-
TCONS_00001645	LOC_Os01g17190	0	1	-	0	1	-	0	1	-	0	1	-	11.6104	0.15255	-	4.62818	1	-	10.6118	0.02725	Up	0	1	-
TCONS_00001652	LOC_Os01g17320	-0.71677	0.23025	-	-0.779873	0.1898	-	-1.7049	0.0215	Down	-1.07001	0.1196	-	-0.783396	0.14345	-	-0.999721	0.06805	-	-1.29213	0.1021	-	-0.851503	0.2549	-
TCONS_00001669	LOC_Os01g18120	-0.494244	0.7396	-	1.01811	0.44055	-	-1.17305	0.41535	-	0.485809	0.68125	-	-0.436044	0.6425	-	-0.73605	0.4339	-	3.83278	0.00195	Up	2.02023	0.05385	-
TCONS_00001715	LOC_Os01g18840	0.486443	0.65495	-	-0.260126	0.82545	-	-4.25049	0.04535	Down	-1.70088	0.21985	-	-1.69793	0.05255	-	-1.64254	0.0502	-	-2.74526	0.0246	Down	-1.66601	0.19725	-
TCONS_00001720	LOC_Os01g18840	10.1824	0.03925	Up	-0.142666	1	-	-0.158934	1	-	-0.158934	1	-	-1.33052	0.3664	-	-10.3055	0.11565	-	0	1	-	5.88617	1	-
TCONS_00001759	LOC_Os01g19330	-0.0311835	0.93455	-	0.885289	0.5687	-	2.74591	0.0808	-	2.43047	0.1064	-	2.61002	0.0198	Up	3.44698	0.0071	Up	1.17004	0.35015	-	3.58877	0.01915	Up
TCONS_00001797	LOC_Os01g19750	6.28635	1	-	0	1	-	9.60976	0.01115	Up	8.28207	1	-	3.59686	0.1085	-	3.20477	0.1142	-	9.98234	0.00625	Up	8.56801	0.03875	Up
TCONS_00001810	LOC_Os01g19910	6.56956	1	-	8.7297	0.0134	Up	0	1	-	6.9867	1	-	1.18826	1	-	1.95858	0.33095	-	0.0612662	1	-	1.03093	0.4299	-
TCONS_00001812	LOC_Os01g19940	-0.578578	0.31485	-	-0.507191	0.36455	-	2.86327	0.00025	Up	1.27214	0.06095	-	2.11576	0.0001	Up	1.42463	0.005	Up	3.01773	5e-05	Up	1.16493	0.0983	-
TCONS_00001816	LOC_Os01g19970	0.385084	0.73035	-	1.09439	0.31845	-	1.53501	0.07995	-	0.802692	0.3531	-	1.63948	0.0117	Up	0.622409	0.31985	-	1.02664	0.1858	-	0.409167	0.6115	-
TCONS_00001824	LOC_Os01g20110	-1.70712	0.0231	Down	-0.609137	0.29715	-	-1.10719	0.2208	-	-0.84758	0.33335	-	-1.01269	0.23475	-	-0.53565	0.48175	-	-3.14852	0.06525	-	-1.65865	0.11915	-
TCONS_00001825	LOC_Os01g20110	-0.585289	0.3203	-	-0.52054	0.40005	-	-0.939967	0.33885	-	-0.928811	0.36575	-	-0.784963	0.17815	-	-1.27444	0.04635	Down	-0.601599	0.49415	-	-0.999194	0.3034	-
TCONS_00001834	LOC_Os01g20780	1.97298	0.14725	-	0.948894	0.48515	-	3.40499	0.0029	Up	1.51291	0.1396	-	1.67428	0.00645	Up	0.566803	0.35585	-	2.83606	0.00235	Up	1.52783	0.0903	-
TCONS_00001835	LOC_Os01g20830	-0.0121937	0.97965	-	0.00768151	0.9868	-	-3.87819	0.00045	Down	-1.96885	0.01015	Down	-1.61041	0.0022	Down	-2.55807	5e-05	Down	-3.13071	0.0003	Down	-2.76484	0.00105	Down
TCONS_00001881	LOC_Os01g21120	1.29602	0.1996	-	0.464052	0.67485	-	1.58475	0.0691	-	1.73232	0.04845	Up	1.31779	0.02305	Up	1.5382	0.0085	Up	0.619257	0.4924	-	1.47244	0.0995	-
TCONS_00001887	LOC_Os01g21240	0	1	-	0	1	-	9.72763	0.04555	Up	7.27303	1	-	4.29011	1	-	0	1	-	8.56277	0.05435	-	4.67781	1	-
TCONS_00001933	XLOC_000898	0.0901072	0.93115	-	0.201501	0.8531	-	-0.404075	0.6843	-	-1.28334	0.20545	-	0.390831	0.54365	-	-1.81726	0.0295	Down	0.442051	0.6134	-	-2.07619	0.05755	-
TCONS_00001967	LOC_Os01g22249	-0.601719	0.4371	-	0.42696	0.5323	-	-3.20606	0.0116	Down	-1.01351	0.21705	-	-1.72186	0.01585	Down	-1.21026	0.06275	-	-3.28873	0.0076	Down	-1.5647	0.05645	-
TCONS_00001986	LOC_Os01g22630	-1.5087	0.01045	Down	0.0522054	0.90915	-	1.1083	0.1341	-	0.582412	0.39905	-	1.01179	0.05155	-	1.19858	0.01975	Up	0.992571	0.1655	-	0.308177	0.63755	-
TCONS_00002010	LOC_Os01g22880	10.7375	0.0029	Up	0	1	-	0	1	-	0	1	-	-0.922895	0.34565	-	-0.432139	0.6466	-	0	1	-	0	1	-
TCONS_00002013	LOC_Os01g22900	0.0194335	0.97065	-	-0.916588	0.08325	-	2.51705	0.132	-	1.5074	0.15555	-	1.24045	0.09875	-	1.47799	0.0459	Up	2.65541	0.03285	Up	1.53956	0.13325	-
TCONS_00002016	LOC_Os01g22900	0.507644	0.3726	-	-0.462662	0.4326	-	3.53333	0.0179	Up	1.81648	0.11895	-	1.76148	0.00975	Up	1.49452	0.04465	Up	3.16401	0.0041	Up	1.31121	0.22105	-
TCONS_00002043	LOC_Os01g23530	-8.72444	0.1019	-	-8.71554	0.2082	-	2.89991	0.0147	Up	2.23385	0.0426	Up	5.7675	1	-	6.40388	1	-	8.42009	1	-	8.16768	1	-
TCONS_00002135	LOC_Os01g24460	0.0408013	1	-	0.907243	1	-	1.84933	1	-	1.90377	1	-	-0.701922	1	-	0.169625	1	-	3.15949	0.04315	Up	2.73552	0.0605	-
TCONS_00002144	LOC_Os01g24560	-0.0772982	0.9488	-	2.90001	0.05475	-	-2.36089	0.2823	-	0.470053	0.74335	-	-1.47694	0.2389	-	-3.26121	0.1238	-	-2.8888	0.04515	Down	-2.09047	0.0546	-
TCONS_00002159	LOC_Os01g24764	0	1	-	12.1063	5e-05	Up	0	1	-	8.65051	0.00475	Up	0	1	-	0	1	-	-0.0865327	0.93095	-	-0.55923	0.56345	-
TCONS_00002160	LOC_Os01g24764	0	1	-	10.2485	0.0041	Up	0	1	-	5.42318	1	-	0	1	-	0	1	-	1.21541	0.47275	-	0.491662	0.75645	-
TCONS_00002180	LOC_Os01g24940	-10.9064	0.05895	-	-10.9629	0.03415	Down	-1.08209	0.26635	-	-10.423	0.04825	Down	-0.036176	1	-	-0.0222652	1	-	0.126469	1	-	-0.0508471	1	-
TCONS_00002198	LOC_Os01g25100	0	1	-	8.68551	0.1031	-	0	1	-	0	1	-	0	1	-	0	1	-	1.16392	0.32755	-	3.17719	0.0108	Up
TCONS_00002219	LOC_Os01g25280	0	1	-	12.2658	5e-05	Up	0	1	-	8.66415	0.02485	Up	0	1	-	0	1	-	-11.9774	5e-05	Down	-4.69503	0.15815	-
TCONS_00002238	LOC_Os01g25500	-0.489899	0.71025	-	0.513748	0.6625	-	-2.86921	0.0699	-	-0.732045	0.5322	-	-0.651712	0.43635	-	-0.187915	0.8138	-	-3.95301	0.04475	Down	-1.14654	0.2836	-
TCONS_00002267	LOC_Os01g26070	14.1275	5e-05	Up	0	1	-	0	1	-	0	1	-	-0.194593	0.7665	-	0.0888098	0.8911	-	0	1	-	0	1	-
TCONS_00002272	LOC_Os01g26120	0.257647	0.7606	-	-0.413682	0.638	-	1.23008	0.1165	-	0.485772	0.54005	-	-0.210977	0.7131	-	-0.199866	0.7261	-	1.58406	0.0455	Up	0.704527	0.36645	-
TCONS_00002313	LOC_Os01g26370	10.5905	5e-05	Up	3.23795	1	-	0	1	-	0	1	-	-1.1578	0.1391	-	-0.689264	0.35585	-	-2.98793	1	-	-2.98793	1	-
TCONS_00002314	LOC_Os01g26370	9.59464	0.0024	Up	5.76303	1	-	0	1	-	0	1	-	-1.11452	0.53335	-	-0.820365	0.63895	-	-5.31139	1	-	-5.48568	1	-
TCONS_00002315	LOC_Os01g26370	10.6021	5e-05	Up	0	1	-	0	1	-	0	1	-	-0.782402	0.3943	-	-0.312775	0.7219	-	4.26569	1	-	0	1	-
TCONS_00002319	LOC_Os01g26390	9.25128	0.00205	Up	3.83339	1	-	0	1	-	0	1	-	-0.398307	0.69145	-	0.721103	0.4168	-	1.55533	1	-	-3.56845	1	-
TCONS_00002337	LOC_Os01g27140	0.0490322	0.95675	-	-1.26069	0.23165	-	2.85001	0.00125	Up	1.74577	0.0294	Up	1.25995	0.03095	Up	1.83672	0.0021	Up	3.21249	0.0015	Up	2.2555	0.01135	Up
TCONS_00002352	LOC_Os01g27390	0.516174	0.56385	-	1.3588	0.08805	-	-0.996757	0.2657	-	-1.34794	0.1692	-	0.439182	0.4296	-	-1.11864	0.0715	-	-0.735079	0.33235	-	-2.00546	0.01455	Down
TCONS_00002357	XLOC_001153	10.9223	5e-05	Up	3.35652	1	-	4.71759	1	-	5.68556	1	-	-0.567929	0.34645	-	-0.220801	0.70355	-	3.46381	1	-	-3.10466	1	-
TCONS_00002365	LOC_Os01g27630	-3.52417	0.04085	Down	-2.26862	0.1217	-	-0.489055	0.61805	-	0.242374	0.79125	-	-0.290682	1	-	0.388402	0.7175	-	-0.842803	0.52465	-	0.362091	0.7371	-
TCONS_00002371	LOC_Os01g27750	-1.10153	0.0216	Down	-0.566771	0.212	-	0.427614	0.5845	-	0.360139	0.618	-	-0.0049323	0.99205	-	0.559118	0.29475	-	0.729839	0.3576	-	0.506516	0.49085	-
TCONS_00002374	LOC_Os01g27770	2.75017	0.0538	-	-8.14618	1	-	-0.136777	1	-	-2.30262	1	-	-0.451194	0.47345	-	-1.97112	0.0166	Down	8.30755	1	-	6.68758	1	-
TCONS_00002383	LOC_Os01g27860	-11.1597	0.00865	Down	-11.1597	0.00865	Down	2.24567	0.12025	-	1.37702	0.3076	-	0	1	-	11.2075	0.00105	Up	12.2012	0.00045	Up	12.3578	5e-05	Up
TCONS_00002419	LOC_Os01g28474	9.72663	0.00525	Up	0	1	-	0	1	-	0	1	-	0.756784	0.38465	-	1.23454	0.1615	-	6.26831	1	-	5.66352	1	-
TCONS_00002455	LOC_Os01g28690	-0.812781	0.61625	-	0.638026	0.5926	-	2.35856	0.04035	Up	-9.68503	0.04025	Down	2.5302	0.0517	-	1.88991	0.10715	-	0.943101	0.4127	-	-0.897405	0.53825	-
TCONS_00002461	LOC_Os01g28790	0.967487	0.31935	-	0.730959	0.43795	-	2.97596	0.002	Up	1.22494	0.15235	-	1.15578	0.04625	Up	0.451408	0.44515	-	1.68136	0.0365	Up	0.889882	0.27025	-
TCONS_00002475	LOC_Os01g28989	0.756408	0.3193	-	-3.77136	0.01305	Down	-1.62854	0.27515	-	-1.31821	0.39015	-	-0.182247	0.84625	-	0.261722	0.77505	-	-0.983722	0.5537	-	-9.25711	0.0998	-
TCONS_00002511	LOC_Os01g29330	-2.08788	0.02675	Down	-0.508356	0.4994	-	1.80098	0.01265	Up	0.0548617	0.93685	-	0.355261	0.57545	-	-0.20516	0.75225	-	0.641836	0.38295	-	-0.233934	0.75825	-
TCONS_00002518	LOC_Os01g29409	0.233276	0.68085	-	-0.291638	0.62685	-	0.171348	0.8245	-	0.567954	0.45745	-	0.00579823	0.99155	-	1.05266	0.04795	Up	0.626313	0.44405	-	0.494659	0.5461	-
TCONS_00002589	LOC_Os01g29870	10.1398	0.002	Up	0	1	-	9.64706	0.00055	Up	8.31239	1	-	0.372079	0.64975	-	0.744064	0.35815	-	8.54978	0.01445	Up	8.82696	0.00285	Up
TCONS_00002624	LOC_Os01g31360	0.479371	0.45965	-	-0.597228	0.37425	-	2.34606	0.08	-	1.04093	0.35905	-	1.45921	0.0836	-	1.22026	0.1146	-	3.02557	0.03395	Up	1.10478	0.32995	-
TCONS_00002634	XLOC_001294	-7.07578	1	-	-7.13627	1	-	-6.58498	1	-	1.87755	0.36355	-	9.11191	0.0395	Up	0.629719	1	-	8.64203	0.13	-	8.74417	0.1271	-
TCONS_00002654	LOC_Os01g31690	2.09578	0.0004	Up	1.81641	0.0011	Up	-0.842587	0.4093	-	0.842745	0.41475	-	-1.09798	0.036	Down	-1.12944	0.0333	Down	-1.68388	0.04705	Down	-0.254722	0.7677	-
TCONS_00002656	LOC_Os01g31690	-6.84248	0.09325	-	-17.6569	0.0239	Down	-16.0599	0.04155	Down	-17.3143	0.00435	Down	0.651011	0.80385	-	-10.7945	0.04655	Down	1.85767	1	-	12.2847	0.0404	Up
TCONS_00002657	LOC_Os01g31690	0	1	-	0	1	-	0	1	-	9.16279	0.09535	-	0	1	-	9.24044	0.07975	-	11.2814	0.06485	-	11.1381	0.0426	Up
TCONS_00002684	LOC_Os01g32120	-0.602957	0.68515	-	-0.582766	0.7076	-	0.525846	0.66375	-	0.0373664	0.9649	-	0.78389	0.3678	-	0.743881	0.39145	-	2.7574	0.02165	Up	1.9599	0.07645	-
TCONS_00002686	LOC_Os01g32130	-0.106858	0.86785	-	-0.409027	0.52915	-	-1.72507	0.032	Down	-0.763164	0.28275	-	-0.796537	0.14415	-	-0.472103	0.36235	-	-0.587529	0.445	-	-0.202948	0.7829	-
TCONS_00002693	LOC_Os01g32170	-1.50548	0.63	-	0.915038	0.6815	-	-3.19051	0.5208	-	0.209087	0.8289	-	-2.70904	1	-	-7.48929	1	-	-9.55299	0.04195	Down	-1.98031	0.47135	-
TCONS_00002712	LOC_Os01g32330	-0.631223	0.16285	-	-0.137586	0.75005	-	1.42268	0.04205	Up	0.741217	0.2657	-	0.945051	0.04505	-	0.903966	0.0556	-	2.23135	0.00245	Up	0.870376	0.1985	-
TCONS_00002722	LOC_Os01g32380	-0.000785405	0.9707	-	0.736298	0.6207	-	4.38422	0.00805	Up	1.71222	0.1698	-	3.46654	0.0009	Up	-0.00539811	0.96335	-	3.05111	0.0094	Up	0.687711	0.5299	-
TCONS_00002766	LOC_Os01g33000	-0.180309	0.68375	-	-0.338394	0.4501	-	3.35356	0.00025	Up	1.05602	0.11285	-	2.53438	5e-05	Up	1.16923	0.01225	Up	3.43205	0.0002	Up	0.999035	0.14795	-
TCONS_00002767	LOC_Os01g33040	-0.839153	0.2314	-	-0.223284	0.724	-	-2.09704	0.02155	Down	-0.932282	0.2163	-	0.0888152	0.87085	-	-0.770138	0.1789	-	-0.784066	0.29595	-	-1.68361	0.03235	Down
TCONS_00002774	LOC_Os01g33090	8.24765	1	-	10.8167	0.0997	-	0.0794408	1	-	7.27318	1	-	-4.38969	0.46745	-	1.30458	0.5253	-	-2.36154	0.38765	-	-10.4197	0.0393	Down
TCONS_00002812	LOC_Os01g33710	9.05358	5e-05	Up	3.62185	1	-	0	1	-	0	1	-	-0.766069	0.271	-	-0.421525	0.5336	-	-3.36441	1	-	0.148991	1	-
TCONS_00002817	LOC_Os01g33762	10.3556	5e-05	Up	0	1	-	0	1	-	0	1	-	-0.0946987	0.90265	-	0.342809	0.638	-	0	1	-	0	1	-
TCONS_00002818	LOC_Os01g33762	9.60652	0.0005	Up	0	1	-	0	1	-	0	1	-	0.00678742	0.9903	-	-0.288571	0.7819	-	0	1	-	0	1	-
TCONS_00002820	LOC_Os01g33784	0.30935	0.50785	-	-0.460531	0.35225	-	1.6289	0.02035	Up	0.419958	0.54525	-	1.37751	0.0053	Up	0.873209	0.07045	-	0.691467	0.3118	-	-0.217136	0.75525	-
TCONS_00002833	LOC_Os01g33869	1.11189	0.36025	-	0.631301	0.62195	-	-0.908625	0.46845	-	-1.05366	0.3703	-	-1.05282	0.15885	-	-1.68369	0.0404	Down	-2.14748	0.0691	-	-2.56974	0.06865	-
TCONS_00002843	LOC_Os01g34010	-0.129201	0.89065	-	-1.94839	0.1199	-	2.79687	0.00415	Up	1.87699	0.0382	Up	1.39458	0.02955	Up	2.51815	0.00025	Up	3.92598	0.003	Up	2.82169	0.01735	Up
TCONS_00002849	LOC_Os01g34080	-0.272397	0.56075	-	-0.793578	0.11535	-	0.469429	0.49585	-	0.382554	0.56575	-	0.560323	0.2754	-	1.00633	0.0407	Up	1.35596	0.0667	-	0.63519	0.3667	-
TCONS_00002875	LOC_Os01g34430	8.17075	1	-	9.03872	0.2465	-	9.82428	0.036	Up	7.4092	1	-	-7.44699	0.3425	-	-8.08816	0.28825	-	0.0648637	0.7529	-	0.536588	0.72115	-
TCONS_00002893	LOC_Os01g34610	-0.172076	0.82365	-	1.90517	0.0075	Up	-0.109938	0.8874	-	0.113813	0.88195	-	0.340507	0.5426	-	-0.178898	0.76085	-	-0.0969289	0.8797	-	-0.0958466	0.8853	-
TCONS_00002899	LOC_Os01g34620	7.56833	0.2345	-	7.42342	0.2351	-	7.29816	0.23945	-	-2.09176	1	-	-0.733775	0.5686	-	-1.06112	0.4902	-	0.339676	0.85665	-	-11.3619	0.0275	Down
TCONS_00002911	XLOC_001451	-4.50267	0.2339	-	-0.682555	0.53095	-	3.49825	0.0008	Up	3.02382	0.00195	Up	1.41275	1	-	0.987938	1	-	3.92574	0.0011	Up	3.1398	0.00435	Up
TCONS_00002926	LOC_Os01g34850	-8.27611	1	-	-8.23272	1	-	-6.54636	1	-	-7.93508	1	-	0	1	-	0.118363	1	-	0.280022	1	-	9.33736	0.0456	Up
TCONS_00002952	LOC_Os01g35040	-0.335501	0.45	-	0.13089	0.7572	-	1.92841	0.0113	Up	0.581524	0.3861	-	1.30709	0.0054	Up	0.824364	0.07045	-	1.88823	0.0084	Up	0.560035	0.4005	-
TCONS_00002975	LOC_Os01g35580	0	1	-	13.0318	5e-05	Up	0	1	-	8.18978	1	-	0	1	-	0	1	-	0.0414231	0.64855	-	-0.518932	0.623	-
TCONS_00002976	LOC_Os01g35580	0	1	-	11.8301	0.00145	Up	0	1	-	7.75884	1	-	0	1	-	0	1	-	0.473953	0.68805	-	0.401812	0.6566	-
TCONS_00002977	LOC_Os01g35580	0	1	-	11.8908	0.00045	Up	0	1	-	9.35109	0.02185	Up	0	1	-	0	1	-	-6.76562	0.43315	-	-11.5961	0.12875	-
TCONS_00002979	LOC_Os01g35580	0	1	-	12.4544	0.0019	Up	0	1	-	9.72359	0.1207	-	0	1	-	0	1	-	-0.226175	0.65195	-	-0.850157	0.63815	-
TCONS_00002981	LOC_Os01g35580	0	1	-	12.4157	5e-05	Up	0	1	-	0	1	-	0	1	-	0	1	-	0.503413	0.7755	-	-2.03489	0.4599	-
TCONS_00002982	LOC_Os01g35580	0	1	-	14.4146	5e-05	Up	0	1	-	11.5477	5e-05	Up	0	1	-	0	1	-	0.452522	0.708	-	0.631195	0.5755	-
TCONS_00002984	LOC_Os01g35580	0	1	-	13.2339	5e-05	Up	0	1	-	8.97586	0.1213	-	0	1	-	0	1	-	0.302726	0.8602	-	0.196787	0.9035	-
TCONS_00002985	LOC_Os01g35580	0	1	-	12.7092	5e-05	Up	0	1	-	8.58686	0.12005	-	0	1	-	0	1	-	0.56105	0.7501	-	0.656143	0.7198	-
TCONS_00002987	LOC_Os01g35590	0	1	-	9.0139	0.00765	Up	0	1	-	6.13349	1	-	0	1	-	0	1	-	-0.646999	0.61875	-	0.164237	0.89955	-
TCONS_00002988	LOC_Os01g35590	0	1	-	8.7846	0.00615	Up	0	1	-	0.00395598	1	-	0	1	-	0	1	-	-8.50344	1	-	-2.18744	1	-
TCONS_00003045	LOC_Os01g36240	4.27843	0.0201	Up	4.68019	0.0182	Up	0.208381	0.88605	-	1.34444	0.2996	-	0.384009	0.47605	-	0.122641	0.82275	-	0.743728	0.3187	-	0.191105	0.808	-
TCONS_00003048	LOC_Os01g36294	11.6372	5e-05	Up	7.13712	1	-	5.03857	1	-	6.15104	1	-	-1.1827	0.19775	-	-1.16823	0.22335	-	-1.90218	1	-	0.482518	1	-
TCONS_00003052	LOC_Os01g36350	12.2235	5e-05	Up	12.247	5e-05	Up	0	1	-	8.55427	0.0028	Up	-1.68032	0.03255	Down	-0.759563	0.25245	-	-3.08906	0.01325	Down	-0.518033	0.52855	-
TCONS_00003057	LOC_Os01g36390	-0.287839	0.61805	-	-0.11264	0.84065	-	-1.3737	0.0551	-	-0.922433	0.20405	-	0.0125256	0.97975	-	-0.918358	0.09005	-	-0.74071	0.3307	-	-1.52165	0.0416	Down
TCONS_00003058	XLOC_001530	13.3823	5e-05	Up	13.2378	5e-05	Up	0	1	-	9.97778	5e-05	Up	-0.846404	0.10035	-	-0.422697	0.40345	-	-1.07526	0.1534	-	-0.201839	0.77705	-
TCONS_00003100	LOC_Os01g37000	-0.315345	0.5278	-	0.626517	0.18165	-	1.85656	0.00715	Up	-0.847409	0.2268	-	0.347151	0.4616	-	-1.80557	0.0018	Down	-0.169706	0.78855	-	-3.52847	5e-05	Down
TCONS_00003121	LOC_Os01g37260	11.769	5e-05	Up	10.5019	0.00015	Up	0	1	-	0.0277139	1	-	0.245938	0.71195	-	-1.75772	0.11785	-	1.43181	0.1999	-	0.0572926	0.9667	-
TCONS_00003122	LOC_Os01g37260	12.1297	5e-05	Up	11.9779	5e-05	Up	0	1	-	8.31686	1	-	-1.61633	0.08005	-	0.244928	0.6822	-	-11.4248	0.058	-	-0.229906	0.77795	-
TCONS_00003124	LOC_Os01g37280	9.45529	0.11755	-	11.5661	0.004	Up	0	1	-	0.947065	1	-	1.96016	0.4232	-	1.75376	0.53465	-	-11.2778	0.1075	-	-2.24446	0.4122	-
TCONS_00003126	LOC_Os01g37280	11.0606	5e-05	Up	8.26161	1	-	0	1	-	4.79393	1	-	-0.145848	0.8604	-	-0.833276	0.41865	-	-7.98735	1	-	-6.2925	1	-
TCONS_00003127	LOC_Os01g37280	11.5305	5e-05	Up	10.2724	5e-05	Up	0	1	-	5.76516	1	-	-5.25907	0.23005	-	-1.27746	0.1841	-	-0.152764	0.9148	-	0.269099	0.84175	-
TCONS_00003129	LOC_Os01g37280	9.58795	0.0016	Up	0.591258	1	-	0	1	-	0	1	-	0.167369	0.9155	-	0.86471	0.56425	-	8.48269	0.12925	-	6.49135	1	-
TCONS_00003131	LOC_Os01g37280	10.4367	5e-05	Up	10.2813	5e-05	Up	0	1	-	0	1	-	-0.348941	0.76035	-	-0.971192	0.4386	-	-8.22174	0.17015	-	-0.490528	0.7649	-
TCONS_00003132	LOC_Os01g37280	0	1	-	10.594	5e-05	Up	0	1	-	7.21649	1	-	0	1	-	6.51651	1	-	-0.798491	0.62665	-	-0.418929	0.7946	-
TCONS_00003173	XLOC_001592	0.768454	0.5697	-	-1.40779	0.3794	-	2.142	0.0366	Up	0.959742	0.38475	-	0.907101	0.17705	-	0.436999	0.5235	-	2.95182	0.04265	Up	1.58413	0.21645	-
TCONS_00003180	LOC_Os01g37832	0.239838	0.75945	-	-0.251792	0.76295	-	3.46256	0.0503	-	0.949113	0.4566	-	2.56429	0.00385	Up	1.12104	0.1683	-	3.31932	0.02995	Up	0.916087	0.49825	-
TCONS_00003203	LOC_Os01g37910	-1.31274	0.0009	Down	0.216493	0.57655	-	-0.817667	0.37565	-	0.0589238	0.9496	-	-0.898533	0.0677	-	-0.359071	0.4855	-	-0.766412	0.4817	-	-0.0708855	0.9495	-
TCONS_00003205	LOC_Os01g37910	-11.7724	0.0802	-	-11.7724	0.07405	-	-0.510496	0.83125	-	-0.0805609	0.9735	-	1.20353	1	-	11.6842	0.1037	-	12.0342	0.03135	Up	12.0535	0.0142	Up
TCONS_00003233	LOC_Os01g38359	-0.153421	1	-	10.4035	0.0277	Up	3.79395	1	-	1.53397	1	-	0	1	-	0	1	-	-1.63094	0.12905	-	-1.3167	0.21725	-
TCONS_00003262	XLOC_001641	3.00889	0.0485	Up	0.990498	0.534	-	0.0187422	0.92855	-	0.676159	0.64595	-	-0.65601	0.3285	-	-0.267445	0.69335	-	0.0238509	0.9624	-	-1.41308	0.2991	-
TCONS_00003263	LOC_Os01g38970	1.07029	0.09435	-	1.65504	0.01735	Up	-0.965349	0.54045	-	0.453894	0.7782	-	-0.530548	0.4259	-	0.105339	0.85995	-	-0.724909	0.5511	-	-0.0977458	0.91735	-
TCONS_00003266	LOC_Os01g38990	-0.157568	0.7858	-	0.566126	0.28145	-	2.02932	0.00395	Up	0.982094	0.14685	-	1.12132	0.024	Up	0.870921	0.0751	-	1.06249	0.1077	-	0.415163	0.52725	-
TCONS_00003269	LOC_Os01g39020	0.843025	0.3185	-	-0.973355	0.35085	-	3.27728	0.0003	Up	1.47425	0.06835	-	1.43907	0.01005	Up	1.03409	0.05375	-	4.36976	0.0006	Up	2.29001	0.0216	Up
TCONS_00003274	LOC_Os01g39060	-0.139624	0.8829	-	-2.57481	0.01965	Down	-1.60695	0.349	-	-0.663915	0.7458	-	-0.994662	0.4103	-	-0.773666	0.5209	-	0.081647	0.96825	-	0.0210243	0.9894	-
TCONS_00003277	LOC_Os01g39060	0.277706	0.70855	-	-3.31387	0.0169	Down	-0.708142	0.6047	-	-0.484376	0.7122	-	-0.493464	0.57785	-	-0.101246	0.9033	-	1.32539	0.42865	-	0.893616	0.54515	-
TCONS_00003284	LOC_Os01g39060	-0.43376	0.6503	-	-1.84535	0.0493	Down	-0.0191941	0.9906	-	-0.021744	0.9897	-	-0.187484	0.88	-	-0.200147	0.8936	-	-0.23118	0.8632	-	-1.41264	0.37085	-
TCONS_00003297	LOC_Os01g39100	0.091598	1	-	0	1	-	7.88193	1	-	-0.086953	1	-	0.524652	1	-	9.48439	0.02915	Up	0	1	-	0	1	-
TCONS_00003319	LOC_Os01g39330	-0.5673	0.73425	-	0.621589	0.63085	-	-2.29631	0.4092	-	-2.59365	0.36875	-	0.269319	0.8094	-	-10.6278	0.0376	Down	-10.0155	0.0847	-	0.00650261	0.99455	-
TCONS_00003339	LOC_Os01g39670	6.89102	1	-	8.63526	0.00405	Up	0	1	-	0	1	-	1.32826	1	-	-0.0960349	1	-	-2.24588	1	-	-3.75861	1	-
TCONS_00003340	LOC_Os01g39680	10.634	0.00315	Up	10.9284	5e-05	Up	0	1	-	7.19348	1	-	-1.75903	0.19725	-	0.0400301	0.969	-	-1.18474	0.47815	-	0.175623	0.89255	-
TCONS_00003341	LOC_Os01g39680	9.09726	0.02995	Up	10.1165	0.0004	Up	0	1	-	6.62509	1	-	-0.59998	0.65735	-	0.435047	0.73275	-	-0.754738	0.6119	-	-0.397426	0.79445	-
TCONS_00003360	LOC_Os01g39810	9.2145	0.0523	-	10.2415	0.0137	Up	-0.00213958	1	-	-0.033483	1	-	1.34306	0.3378	-	2.29467	0.12015	-	-0.131392	0.94765	-	0.946536	0.5831	-
TCONS_00003367	LOC_Os01g39860	-1.71804	0.0381	Down	-1.38385	0.09095	-	-0.739814	0.31805	-	-1.09495	0.1528	-	0.290297	0.64985	-	0.235704	0.71305	-	0.62885	0.43275	-	0.0129632	0.9868	-
TCONS_00003373	LOC_Os01g39970	1.54763	1	-	-5.79698	1	-	4.26143	0.08185	-	2.53	1	-	1.31897	0.26395	-	1.24447	0.30645	-	8.68741	0.00625	Up	8.67536	0.0052	Up
TCONS_00003376	LOC_Os01g40070	-0.308635	0.64925	-	0.215035	0.7462	-	3.172	5e-05	Up	1.25656	0.0781	-	2.5273	5e-05	Up	1.31586	0.017	Up	2.80171	0.0006	Up	1.46287	0.0395	Up
TCONS_00003379	LOC_Os01g40094	0.936328	0.0317	-	0.50398	0.2464	-	3.75317	0.00025	Up	2.03796	0.0048	Up	2.3757	5e-05	Up	1.85591	5e-05	Up	3.7531	0.00055	Up	2.2265	0.0062	Up
TCONS_00003399	LOC_Os01g40250	-0.958324	0.0845	-	-1.10164	0.07075	-	-2.14112	0.04535	Down	-1.29178	0.1835	-	-1.3488	0.06055	-	-1.43855	0.05945	-	-2.32256	0.15115	-	-0.663241	0.5988	-
TCONS_00003401	LOC_Os01g40260	-1.25035	0.43475	-	0.227808	0.87865	-	2.82256	0.04345	Up	0.321612	0.83045	-	2.67331	0.0281	Up	1.10375	0.30395	-	1.47391	0.1985	-	0.174455	0.8739	-
TCONS_00003403	LOC_Os01g40280	-0.535999	0.31545	-	-0.291853	0.5706	-	3.01184	0.0001	Up	1.40052	0.0396	Up	2.21634	5e-05	Up	1.39332	0.0031	Up	2.98566	0.0002	Up	0.996987	0.1431	-
TCONS_00003405	LOC_Os01g40290	-3.63614	0.02375	Down	-0.409594	0.56965	-	0.981784	0.1766	-	-0.558073	0.46495	-	0.524162	0.5103	-	1.0279	0.1767	-	-0.275016	0.7095	-	-1.01407	0.2064	-
TCONS_00003424	LOC_Os01g40560	0.510678	0.7249	-	1.20567	0.3475	-	-0.87256	0.5504	-	-2.816	0.11075	-	-0.886515	0.32325	-	-12.7183	5e-05	Down	-2.59576	0.0407	Down	-5.98966	0.1618	-
TCONS_00003448	LOC_Os01g40700	0	1	-	0	1	-	0	1	-	0	1	-	0	1	-	0	1	-	11.8901	0.0844	-	9.80551	0.04975	Up
TCONS_00003455	LOC_Os01g40820	1.19727	0.04755	Up	0.895729	0.13595	-	-0.568376	0.4397	-	-0.351227	0.6224	-	0.0020984	0.99595	-	-0.403951	0.39655	-	0.395388	0.55	-	-0.648359	0.35205	-
TCONS_00003464	LOC_Os01g40860	-0.0304726	0.9566	-	-0.157145	0.77835	-	1.83108	0.0083	Up	0.633878	0.336	-	1.14485	0.01585	Up	0.54188	0.2496	-	2.13803	0.0047	Up	0.83253	0.2378	-
TCONS_00003465	LOC_Os01g40870	0.132086	0.80455	-	1.08764	0.02985	Up	0.476667	0.51405	-	-0.279673	0.70655	-	-0.652223	0.24395	-	-0.896041	0.09875	-	-1.31741	0.0822	-	-1.53921	0.03125	Down
TCONS_00003497	LOC_Os01g41050	0	1	-	0	1	-	0	1	-	6.82802	1	-	0	1	-	8.60933	0.0023	Up	7.28901	1	-	9.55347	0.00075	Up
TCONS_00003514	LOC_Os01g41220	-0.250942	1	-	-0.250942	1	-	11.4005	0.04105	Up	9.00123	0.2851	-	10.604	0.1018	-	9.78602	0.16425	-	10.6164	0.2162	-	9.40849	0.21005	-
TCONS_00003536	LOC_Os01g41420	-1.97523	0.1355	-	-1.65133	0.20265	-	1.42947	0.09645	-	0.511859	0.5513	-	1.39932	0.09535	-	1.68037	0.0493	Up	0.207449	0.85005	-	1.06917	0.294	-
TCONS_00003538	LOC_Os01g41430	-2.32707	0.07625	-	-1.89219	0.18405	-	2.52451	0.0091	Up	1.41185	0.1146	-	1.51576	0.0574	-	2.10341	0.0142	Up	2.20047	0.0873	-	2.68098	0.0511	-
TCONS_00003564	LOC_Os01g41710	-0.273487	0.5003	-	0.348698	0.3794	-	-3.0195	0.00025	Down	-0.436505	0.5495	-	-1.25146	0.0151	Down	-0.270492	0.5921	-	-2.40178	0.0033	Down	-0.684551	0.42625	-
TCONS_00003566	LOC_Os01g41730	10.6519	0.0377	Up	-0.095128	1	-	-0.0609351	1	-	9.06683	0.06515	-	-1.3635	0.092	-	-1.66944	0.0919	-	0.0372531	1	-	8.37713	1	-
TCONS_00003568	LOC_Os01g41730	-5.62741	0.23745	-	0.300981	0.75835	-	-2.03351	0.1167	-	-0.264655	0.80005	-	-0.373408	1	-	4.31281	0.24825	-	-3.04341	0.0333	Down	-10.5653	0.07185	-
TCONS_00003572	LOC_Os01g41870	10.4221	0.08825	-	0	1	-	9.71843	0.0555	-	0	1	-	-0.918807	0.64765	-	-1.1761	0.6156	-	9.65019	0.0487	Up	8.93792	0.1654	-
TCONS_00003573	LOC_Os01g41870	-0.787502	0.0971	-	0.135715	0.74085	-	-3.71655	0.0123	Down	-0.972784	0.14905	-	-1.06917	0.06225	-	-0.646986	0.2436	-	-2.22495	0.0036	Down	-2.38492	0.024	Down
TCONS_00003582	LOC_Os01g41910	5.26604	0.0201	Up	3.78512	0.03755	Up	-1.12065	1	-	0.881473	0.4727	-	-0.673393	0.1661	-	-0.698588	0.1576	-	-0.359039	0.64645	-	-0.174269	0.8274	-
TCONS_00003585	LOC_Os01g41950	9.85077	0.03955	Up	9.74515	0.04855	Up	-0.219913	1	-	6.65582	1	-	-0.811389	0.4426	-	0.116004	0.9003	-	-1.82022	0.3985	-	-0.729598	0.6887	-
TCONS_00003592	LOC_Os01g42030	-1.33591	0.0227	Down	-0.436108	0.3735	-	0.796731	0.25215	-	-0.111745	0.8763	-	0.497505	0.35395	-	0.454135	0.4014	-	0.542972	0.43815	-	-0.0987959	0.8926	-
TCONS_00003600	LOC_Os01g42090	0.774179	0.5642	-	0.831161	0.54785	-	2.26235	0.03705	Up	1.33951	0.19735	-	0.23907	0.7471	-	1.155	0.09095	-	3.36516	0.0014	Up	1.85292	0.04765	Up
TCONS_00003602	LOC_Os01g42110	0.591223	0.69245	-	-0.0014239	0.97725	-	4.05488	0.00235	Up	2.09475	0.0653	-	2.7559	0.00145	Up	2.66597	0.002	Up	5.4354	0.0012	Up	3.534	0.00395	Up
TCONS_00003606	LOC_Os01g42120	0.173049	0.9151	-	0.061276	0.9757	-	0.506726	0.7535	-	0.482772	0.7402	-	-10.7472	0.08575	-	-10.4335	0.04035	Down	-10.3708	0.091	-	0.41654	0.802	-
TCONS_00003611	LOC_Os01g42190	0.618273	0.68945	-	-0.149059	0.9217	-	4.98781	0.00525	Up	3.02247	0.02635	Up	1.79446	0.01575	Up	0.703569	0.339	-	4.48628	0.0012	Up	2.50029	0.0216	Up
TCONS_00003615	LOC_Os01g42234	-1.13527	0.4886	-	-10.9351	0.04985	Down	2.14699	0.29455	-	0.972621	0.48335	-	1.09316	0.6693	-	0.443492	0.8078	-	11.2279	0.28145	-	10.3184	0.23495	-
TCONS_00003616	LOC_Os01g42234	-0.324809	0.5795	-	-0.0918214	0.87225	-	1.64489	0.03705	Up	0.0955786	0.90475	-	1.39355	0.00655	Up	0.0429852	0.93505	-	1.17608	0.13105	-	0.256988	0.71825	-
TCONS_00003620	LOC_Os01g42280	0.57297	0.3895	-	0.731608	0.26175	-	-1.31925	0.104	-	-0.389483	0.60945	-	-0.909772	0.08965	-	-0.944238	0.0871	-	-2.00813	0.0121	Down	-0.726444	0.3349	-
TCONS_00003629	LOC_Os01g42430	-1.24483	0.031	Down	-0.885859	0.08765	-	-1.45037	0.28505	-	-0.377597	0.65815	-	1.41902	0.0231	Up	1.1529	0.06435	-	-3.67795	0.19975	-	1.1219	0.1927	-
TCONS_00003630	LOC_Os01g42430	1.1975	0.1104	-	1.01521	0.17135	-	2.48791	0.0486	Up	1.47107	0.23515	-	-9.93274	0.2476	-	-1.10894	0.1514	-	1.8362	0.04405	Up	-3.62589	0.25475	-
TCONS_00003640	LOC_Os01g42550	10.4018	0.00315	Up	9.71782	0.00745	Up	0	1	-	0	1	-	-1.51446	0.1858	-	-1.21688	0.25605	-	-9.43555	0.0137	Down	-1.32572	0.42845	-
TCONS_00003650	LOC_Os01g42690	-0.145366	0.84825	-	0.332069	0.64105	-	2.34892	0.0025	Up	0.611029	0.4168	-	1.15165	0.0347	Up	0.00166991	0.99575	-	2.05473	0.005	Up	0.260346	0.71375	-
TCONS_00003661	LOC_Os01g42730	-0.180059	0.71985	-	-0.465865	0.3801	-	1.19348	0.13055	-	-0.287251	0.6904	-	1.06991	0.042	Up	-0.213984	0.68205	-	1.71545	0.0483	Up	-1.2613	0.2072	-
TCONS_00003674	LOC_Os01g42860	-1.62754	5e-05	Down	-2.35121	5e-05	Down	2.47162	0.02235	Up	1.46193	0.07695	-	1.42101	0.00325	Up	1.43636	0.0032	Up	4.17519	5e-05	Up	2.12378	0.0042	Up
TCONS_00003702	LOC_Os01g43100	0.00837633	0.9951	-	-0.256788	0.855	-	-10.5934	0.02755	Down	-1.0729	0.51185	-	-0.576859	0.63265	-	-1.77859	0.26415	-	0.406486	0.75015	-	0.290036	0.82665	-
TCONS_00003714	LOC_Os01g43280	8.64508	0.01685	Up	8.24083	1	-	7.68152	1	-	7.68364	1	-	0.184291	0.88675	-	-1.00673	0.39515	-	-7.9479	1	-	0.00183346	1	-
TCONS_00003732	LOC_Os01g43480	-8.48147	0.16375	-	-8.48147	0.1734	-	2.31604	0.43805	-	1.02721	0.7229	-	0	1	-	9.61338	0.1283	-	10.2602	0.0429	Up	0	1	-
TCONS_00003735	LOC_Os01g43480	-0.07867	0.89455	-	-0.490806	0.4238	-	3.39154	0.08045	-	1.51033	0.16915	-	2.31456	0.00495	Up	1.57669	0.0184	Up	3.43228	0.0157	Up	1.92608	0.0471	Up
TCONS_00003736	LOC_Os01g43480	-0.943194	0.1578	-	-0.854495	0.1745	-	3.31897	0.08715	-	0.881852	0.44565	-	2.79635	0.00285	Up	1.14774	0.18805	-	2.99126	0.10285	-	-1.55052	0.43605	-
TCONS_00003745	LOC_Os01g43580	0.377745	0.366	-	0.0714101	0.86425	-	1.39774	0.04365	Up	0.339357	0.6062	-	0.818402	0.0781	-	0.353769	0.42755	-	1.42622	0.0357	Up	0.257233	0.69815	-
TCONS_00003764	LOC_Os01g43700	-0.24679	0.68665	-	-1.22986	0.1188	-	-0.968659	0.2641	-	-3.82977	0.25415	-	0.0429799	0.93335	-	1.06729	0.03375	Up	1.87706	0.06145	-	-7.86736	0.19225	-
TCONS_00003765	LOC_Os01g43700	-3.4182	1	-	4.57536	0.2155	-	4.21275	0.23275	-	6.08427	0.22305	-	-0.425558	1	-	1.39237	1	-	-6.34785	0.2478	-	1.66718	0.0492	Up
TCONS_00003766	LOC_Os01g43740	-2.53404	0.0004	Down	0.0520241	0.89705	-	0.740074	0.25995	-	-0.104714	0.87315	-	0.542919	0.292	-	2.34336	5e-05	Up	-0.833998	0.20225	-	-0.720313	0.2709	-
TCONS_00003768	LOC_Os01g43750	-1.75263	0.0274	Down	-1.11762	0.10305	-	0.526216	0.4825	-	0.0175842	0.9797	-	0.544716	0.38325	-	1.0892	0.0798	-	0.434253	0.5875	-	0.534999	0.4745	-
TCONS_00003775	LOC_Os01g43774	-1.15414	0.2655	-	-0.40887	0.6675	-	0.484328	0.5373	-	-0.375223	0.6714	-	0.910358	0.1802	-	1.3548	0.04625	Up	1.9604	0.0304	Up	1.06569	0.22365	-
TCONS_00003777	LOC_Os01g43844	-0.352264	0.5251	-	-0.309466	0.568	-	2.86491	0.0003	Up	1.02061	0.12945	-	0.881885	0.0707	-	0.529516	0.2701	-	1.5469	0.02835	Up	1.01367	0.14835	-
TCONS_00003781	LOC_Os01g43851	-2.22764	0.143	-	-0.469737	0.56715	-	1.34194	0.10705	-	1.61045	0.03945	Up	0.835959	0.55705	-	2.42072	0.0567	-	1.96138	0.0385	Up	1.73926	0.0455	Up
TCONS_00003793	LOC_Os01g43870	0.335097	0.65385	-	-0.0258628	0.97425	-	2.01262	0.1662	-	0.280575	0.86385	-	1.60135	0.03185	Up	0.192404	0.8224	-	1.7982	0.2034	-	-0.572038	0.71765	-
TCONS_00003808	LOC_Os01g44050	0.321809	0.54185	-	1.07832	0.03425	Up	2.07934	0.00305	Up	1.21917	0.07055	-	1.66487	0.00035	Up	1.40862	0.00355	Up	1.55112	0.02515	Up	0.737331	0.28435	-
TCONS_00003814	LOC_Os01g44120	-0.268501	0.7981	-	-0.503678	0.6398	-	3.12544	0.0007	Up	1.71649	0.051	-	1.7815	0.0111	Up	2.38877	0.00155	Up	1.94379	0.02725	Up	1.88837	0.03155	Up
TCONS_00003849	LOC_Os01g44220	1.06433	0.0885	-	-0.0274688	0.9694	-	-1.26843	0.2359	-	-0.368123	0.68805	-	0.439982	0.3728	-	0.951598	0.0539	-	1.85321	0.0186	Up	0.88549	0.25055	-
TCONS_00003857	LOC_Os01g44250	2.23171	0.09345	-	0.435782	0.72995	-	3.1638	0.0172	Up	1.69524	0.15695	-	1.52057	0.0183	Up	0.623312	0.3417	-	2.76891	0.0153	Up	0.380789	0.7411	-
TCONS_00003860	LOC_Os01g44260	9.29623	0.0097	Up	9.25937	0.00925	Up	0	1	-	0	1	-	1.51115	0.12995	-	-2.16197	0.1668	-	-0.775077	0.63225	-	-2.97541	0.09505	-
TCONS_00003886	LOC_Os01g45110	-3.46603	0.02475	Down	-0.531912	0.4876	-	0.790169	0.2973	-	-0.0296233	0.9718	-	0.800366	0.2883	-	1.35911	0.0682	-	0.376584	0.63015	-	0.0468429	0.94985	-
TCONS_00003893	LOC_Os01g45250	0.372341	0.67195	-	0.492672	0.55345	-	3.35606	0.0003	Up	1.64097	0.0397	Up	2.44825	5e-05	Up	1.92328	0.00085	Up	3.17059	5e-05	Up	1.86775	0.0127	Up
TCONS_00003901	LOC_Os01g45274	0.79478	0.05175	-	0.836156	0.0424	-	-0.424613	0.63685	-	-0.735411	0.40395	-	-0.365314	0.53515	-	-1.12632	0.0457	Down	-1.02448	0.26985	-	-0.832337	0.37845	-
TCONS_00003939	LOC_Os01g45659	1.2343	0.4465	-	-9.93379	0.02615	Down	7.35832	0.08675	-	4.65629	0.08675	-	5.32078	0.00035	Up	4.11996	0.0007	Up	17.0041	5e-05	Up	14.0889	5e-05	Up
TCONS_00004012	LOC_Os01g46380	0	1	-	0	1	-	7.76177	1	-	0	1	-	8.33284	0.04005	Up	7.16267	1	-	7.82493	1	-	7.25242	1	-
TCONS_00004013	LOC_Os01g46380	7.5585	1	-	0	1	-	7.78151	1	-	0	1	-	0.676814	0.78985	-	0.416359	1	-	0	1	-	8.79371	0.0237	Up
TCONS_00004052	LOC_Os01g46720	2.13045	5e-05	Up	-0.196285	0.6484	-	-0.330023	0.66015	-	-0.0206985	0.9737	-	-1.04831	0.05505	-	-1.39146	0.0144	Down	-0.478044	0.5301	-	0.25199	0.7232	-
TCONS_00004061	LOC_Os01g46750	10.7604	0.13725	-	12.2864	0.01855	Up	9.07899	0.2617	-	9.07005	0.23355	-	-9.38159	0.3589	-	-9.9965	0.31845	-	-2.10156	0.51845	-	-10.2498	0.3608	-
TCONS_00004063	LOC_Os01g46760	0.713186	0.6768	-	-0.595453	0.77305	-	4.40566	0.02475	Up	2.19486	0.13685	-	3.5979	0.0002	Up	1.88706	0.02845	Up	5.54572	0.0082	Up	3.06389	0.04275	Up
TCONS_00004064	LOC_Os01g46760	-0.0849852	0.9521	-	-0.718149	0.63105	-	4.90303	0.0013	Up	2.18837	0.06245	-	3.91396	5e-05	Up	1.97368	0.02555	Up	6.0659	0.00275	Up	2.89196	0.03415	Up
TCONS_00004065	LOC_Os01g46760	0.0415988	1	-	0	1	-	12.6224	0.0429	Up	0.084857	1	-	10.696	0.2924	-	5.66028	1	-	12.5553	0.1991	-	9.8571	0.2246	-
TCONS_00004075	LOC_Os01g46980	0	1	-	0	1	-	10.698	0.04685	Up	0	1	-	0	1	-	0	1	-	10.0857	0.15045	-	8.44857	0.1621	-
TCONS_00004076	LOC_Os01g46980	9.31206	0.09415	-	0	1	-	0	1	-	0	1	-	0.612272	0.81595	-	-9.29472	0.0555	-	9.67573	0.0294	Up	0	1	-
TCONS_00004082	LOC_Os01g47050	-0.0446538	0.95425	-	-0.0721847	0.922	-	2.08751	0.00725	Up	0.318367	0.6696	-	1.0432	0.05315	-	0.347509	0.51155	-	1.65942	0.0284	Up	1.07251	0.1635	-
TCONS_00004101	LOC_Os01g47262	0.281719	0.5964	-	-0.115023	0.8319	-	2.21575	0.0098	Up	0.792798	0.32385	-	1.35895	0.01135	Up	0.622727	0.2366	-	2.36606	0.00895	Up	0.755461	0.3612	-
TCONS_00004104	XLOC_002040	-1.15583	1	-	-1.5979	1	-	3.11503	0.00595	Up	1.59461	1	-	4.53948	0.00065	Up	4.99498	0.0005	Up	4.39925	0.02265	Up	2.77498	1	-
TCONS_00004105	LOC_Os01g47290	0.183162	0.90145	-	-3.92268	0.25165	-	2.85014	0.03525	Up	1.28633	0.3026	-	2.91089	0.002	Up	4.06366	0.00025	Up	6.4598	0.07375	-	5.14283	0.07405	-
TCONS_00004126	LOC_Os01g47460	-0.281692	0.58015	-	-0.302028	0.55175	-	1.41093	0.05085	-	0.593626	0.4085	-	1.27106	0.01065	Up	0.832624	0.09715	-	1.77781	0.02085	Up	0.80265	0.26105	-
TCONS_00004131	LOC_Os01g47490	0.290868	0.56975	-	-0.259882	0.6315	-	2.06031	0.0041	Up	0.963338	0.1486	-	1.0948	0.01865	Up	0.565288	0.23635	-	2.57963	5e-05	Up	1.10937	0.0934	-
TCONS_00004139	LOC_Os01g47530	13.8672	0.02905	Up	10.7957	0.03075	Up	10.8869	0.1222	-	8.70028	0.0691	-	-0.940224	0.2729	-	-0.0460572	0.9476	-	-10.5077	0.1318	-	-10.5077	0.14265	-
TCONS_00004167	LOC_Os01g47840	-1.90473	0.00375	Down	-1.29076	0.01605	Down	-2.09653	0.0207	Down	-0.735167	0.37175	-	-0.8569	0.19745	-	0.269127	0.6698	-	-0.952511	0.27455	-	0.0462317	0.9565	-
TCONS_00004212	LOC_Os01g48410	0	1	-	0	1	-	10.4057	5e-05	Up	7.90106	1	-	8.69954	5e-05	Up	8.28388	0.00015	Up	8.51894	1	-	7.299	1	-
TCONS_00004227	LOC_Os01g48610	-2.32651	0.08925	-	-0.973457	0.3742	-	-3.16268	0.03445	Down	-0.416241	0.6466	-	-0.620502	0.50095	-	-0.935546	0.32255	-	-3.36192	0.07785	-	0.0789545	0.9369	-
TCONS_00004228	LOC_Os01g48620	1.64847	0.0729	-	-0.406201	0.7026	-	-1.57058	0.132	-	0.0450269	0.96035	-	-1.26849	0.03735	Down	-1.71237	0.0086	Down	-2.21139	0.0892	-	0.0620814	0.9465	-
TCONS_00004229	LOC_Os01g48640	1.47833	0.3485	-	-1.50574	0.36815	-	-8.1548	1	-	-1.70706	1	-	-2.61373	0.02965	Down	-3.54246	0.06105	-	-6.71118	1	-	1.00703	1	-
TCONS_00004230	LOC_Os01g48660	-0.860459	1	-	-1.10439	1	-	3.17282	0.0493	Up	1.37542	1	-	3.81474	0.0552	-	2.64555	0.08635	-	4.13357	0.2202	-	4.04038	0.221	-
TCONS_00004236	LOC_Os01g48740	7.97509	1	-	0	1	-	0	1	-	0	1	-	1.66438	0.25855	-	-7.95552	1	-	0	1	-	9.69647	0.0492	Up
TCONS_00004321	LOC_Os01g49614	11.1574	0.04805	Up	10.1726	0.04805	Up	0.117164	1	-	10.1395	0.0527	-	-0.166582	0.7951	-	0.300003	0.62215	-	0.866465	0.39815	-	-0.727318	0.57325	-
TCONS_00004330	LOC_Os01g49730	8.22205	1	-	9.26652	0.0265	Up	0	1	-	8.13341	1	-	1.34733	0.34245	-	-0.159829	1	-	-8.97182	0.04645	Down	-1.00427	0.51695	-
TCONS_00004332	LOC_Os01g49740	0.0764388	0.9059	-	-0.18122	0.78245	-	-3.01751	0.0125	Down	-0.776156	0.3468	-	-1.51962	0.01955	Down	-1.11263	0.05975	-	-3.5088	0.0031	Down	-0.697885	0.3919	-
TCONS_00004350	LOC_Os01g49920	-0.427877	0.596	-	-1.24714	0.18905	-	2.72399	0.001	Up	1.51313	0.04605	Up	0.877346	0.1165	-	0.648197	0.26035	-	2.13748	0.0115	Up	1.49706	0.0565	-
TCONS_00004356	LOC_Os01g50030	0.0763077	0.86975	-	-1.23761	0.0295	Down	1.57948	0.0905	-	0.724273	0.3826	-	1.47394	0.00415	Up	0.872735	0.0837	-	2.76748	0.0028	Up	1.04354	0.17975	-
TCONS_00004358	LOC_Os01g50032	-3.51332	0.2008	-	-1.58509	0.08085	-	2.36034	0.04665	Up	0.362779	0.7677	-	4.37037	0.1648	-	4.0564	0.1653	-	3.02908	0.05175	-	-0.521096	0.75415	-
TCONS_00004359	LOC_Os01g50040	-0.112135	0.84335	-	-0.350925	0.5572	-	2.9386	0.0001	Up	1.10615	0.0943	-	1.44984	0.0033	Up	0.744264	0.12525	-	2.80476	0.00065	Up	0.893967	0.1968	-
TCONS_00004364	LOC_Os01g50110	-2.95835	0.06405	-	-0.632591	0.63815	-	1.09284	0.2884	-	-0.524134	0.6255	-	1.82856	0.0893	-	2.37223	0.032	Up	0.963257	0.34215	-	-0.0317566	0.97555	-
TCONS_00004374	LOC_Os01g50160	-2.12456	0.0021	Down	-1.076	0.02615	Down	0.0880552	0.9241	-	0.123204	0.8823	-	-0.287132	0.70055	-	1.61258	0.0188	Up	0.59191	0.50905	-	0.833534	0.35135	-
TCONS_00004375	LOC_Os01g50160	-0.70378	0.259	-	-0.637328	0.3317	-	1.41399	0.2521	-	0.724769	0.57785	-	0.944185	0.09505	-	1.48854	0.01695	Up	0.775875	0.50455	-	0.751357	0.50055	-
TCONS_00004389	LOC_Os01g50370	0.567471	0.63095	-	0.593449	0.6178	-	3.34368	0.0033	Up	1.56746	0.10885	-	1.97996	0.0052	Up	1.26484	0.0604	-	2.9246	0.00255	Up	1.91932	0.0327	Up
TCONS_00004390	LOC_Os01g50400	-7.53009	1	-	-1.90209	1	-	4.80397	0.03995	Up	2.88335	0.12565	-	8.08826	1	-	7.17199	1	-	6.40808	0.2171	-	4.6245	0.2437	-
TCONS_00004391	LOC_Os01g50400	0.974654	0.52975	-	0.0921407	0.9548	-	4.89054	0.01265	Up	3.54494	0.0272	Up	3.00812	0.00025	Up	2.7029	0.00065	Up	5.40147	0.0019	Up	4.39941	0.004	Up
TCONS_00004397	LOC_Os01g50460	-0.744907	0.20845	-	0.132401	0.80015	-	-1.82199	0.0143	Down	-0.754978	0.26935	-	-0.929589	0.0872	-	-0.93432	0.08815	-	-1.86996	0.01155	Down	-0.859481	0.20805	-
TCONS_00004399	LOC_Os01g50470	-1.13839	0.40255	-	-1.98867	0.27765	-	-9.10707	0.0434	Down	-1.85944	0.21025	-	0.904381	0.328	-	-0.310905	0.78705	-	0.759152	1	-	1.12206	1	-
TCONS_00004424	LOC_Os01g50700	2.37047	1	-	0.146905	1	-	5.84527	0.1974	-	1.51854	1	-	3.50169	0.00105	Up	1.39413	0.15895	-	5.9006	0.11165	-	3.66022	0.11405	-
TCONS_00004440	LOC_Os01g50820	1.43213	0.36255	-	1.66292	0.22085	-	0.93217	0.4534	-	-0.648069	0.66085	-	-1.12326	0.1896	-	-1.90772	0.0449	Down	-0.396743	0.7202	-	-1.42405	0.21205	-
TCONS_00004452	LOC_Os01g50900	0	1	-	9.35263	0.0265	Up	11.2286	0.00265	Up	9.50292	0.02485	Up	11.5239	5e-05	Up	10.1507	0.00195	Up	2.78264	0.12335	-	-0.405784	0.82355	-
TCONS_00004456	LOC_Os01g50940	2.05535	0.1208	-	-0.861173	0.56245	-	4.56835	0.0086	Up	2.42085	0.0621	-	2.27198	0.0008	Up	0.721424	0.25175	-	5.3138	0.01435	Up	4.25728	0.0161	Up
TCONS_00004463	LOC_Os01g51010	-0.248361	0.6707	-	-0.0887129	0.8792	-	2.18247	0.03215	Up	0.598313	0.552	-	0.942249	0.1146	-	0.237881	0.70035	-	1.73641	0.0872	-	0.27601	0.7794	-
TCONS_00004465	LOC_Os01g51030	-0.631298	0.6822	-	-0.931096	0.5424	-	3.13141	0.1053	-	1.95705	0.2199	-	2.46427	0.0471	Up	2.77983	0.0319	Up	3.61972	0.0313	Up	2.32476	0.1077	-
TCONS_00004486	LOC_Os01g51250	-0.577437	0.2528	-	-0.362902	0.4662	-	2.32458	0.0021	Up	0.814833	0.2303	-	1.00254	0.03655	Up	0.633663	0.1834	-	2.06315	0.0044	Up	0.757762	0.2594	-
TCONS_00004490	LOC_Os01g51280	-0.411772	0.3645	-	-0.0753847	0.8691	-	1.68476	0.0099	Up	0.171466	0.782	-	0.844215	0.0659	-	0.0982984	0.8305	-	1.11966	0.09535	-	-0.17942	0.785	-
TCONS_00004495	LOC_Os01g51310	-7.29936	1	-	-0.254543	1	-	3.12917	0.1135	-	-0.0403511	1	-	10.7754	0.00025	Up	7.87298	1	-	4.18675	0.07645	-	-6.75526	1	-
TCONS_00004506	LOC_Os01g51410	1.79787	0.0288	Up	0.828146	0.30795	-	0.185097	0.903	-	-0.236935	0.892	-	-0.0121923	0.98915	-	-0.46956	0.6339	-	-1.04463	0.50615	-	-0.848142	0.6432	-
TCONS_00004507	LOC_Os01g51420	-0.0413258	0.9488	-	-0.338024	0.62385	-	2.22794	0.0023	Up	1.4936	0.0358	Up	1.78468	0.00055	Up	1.90847	0.00015	Up	2.75235	0.00045	Up	1.42238	0.05985	-
TCONS_00004511	LOC_Os01g51430	-0.153514	0.8431	-	0.241372	0.73585	-	2.42135	0.0051	Up	1.20011	0.12785	-	1.82849	0.005	Up	1.03098	0.09985	-	2.18207	0.0094	Up	1.05253	0.19455	-
TCONS_00004519	LOC_Os01g51570	0.862896	0.21045	-	0.821892	0.23695	-	-1.7288	0.0493	Down	-0.203258	0.78395	-	-1.37893	0.01955	Down	-1.62587	0.00545	Down	-2.51698	0.007	Down	-0.645703	0.3819	-
TCONS_00004544	LOC_Os01g51870	0.312729	0.714	-	-2.75618	0.20275	-	2.21852	0.0862	-	2.23036	0.0974	-	0.911016	0.22115	-	1.60253	0.0344	Up	2.65568	0.26305	-	3.50227	0.24305	-
TCONS_00004547	LOC_Os01g51890	0.141701	0.77315	-	0.291452	0.53665	-	3.95995	5e-05	Up	1.25368	0.09735	-	2.91375	5e-05	Up	1.30243	0.0071	Up	3.14008	5e-05	Up	0.965773	0.1494	-
TCONS_00004554	LOC_Os01g52010	1.68568	0.0424	Up	-0.0662482	0.93905	-	-0.439248	0.5855	-	0.225576	0.77445	-	-0.415716	0.41225	-	-0.311669	0.53015	-	-0.27968	0.73445	-	0.2521	0.74595	-
TCONS_00004559	LOC_Os01g52100	1.88279	1	-	1.22698	1	-	6.78003	0.2455	-	3.17446	0.2952	-	3.51338	0.01885	Up	2.00086	0.112	-	3.41696	0.26925	-	0.896513	1	-
TCONS_00004560	LOC_Os01g52100	0.10242	0.9218	-	0.219959	0.8269	-	2.67979	0.0113	Up	0.551395	0.55575	-	1.47495	0.03185	Up	0.616514	0.37275	-	2.46051	0.0056	Up	0.648474	0.44855	-
TCONS_00004561	LOC_Os01g52120	0	1	-	7.0877	1	-	9.82709	0.01115	Up	6.93344	1	-	10.3782	0.00035	Up	8.45749	0.02965	Up	3.60581	0.09415	-	2.3258	0.16865	-
TCONS_00004562	LOC_Os01g52130	-0.561259	0.29105	-	-0.424364	0.4135	-	3.13156	0.0001	Up	1.45783	0.0358	Up	2.25197	5e-05	Up	1.23948	0.01045	Up	3.29923	5e-05	Up	1.57721	0.01895	Up
TCONS_00004570	LOC_Os01g52170	-0.121035	0.8441	-	-0.540829	0.42755	-	-2.78265	0.04365	Down	-1.16182	0.2895	-	-1.22973	0.0985	-	-0.800565	0.23185	-	-2.49373	0.10975	-	-1.05337	0.3571	-
TCONS_00004571	LOC_Os01g52170	-0.200692	0.7153	-	-0.132217	0.8041	-	-1.75026	0.0508	-	-0.790448	0.3628	-	-0.746885	0.1921	-	-0.990515	0.10745	-	-1.66915	0.04075	Down	-1.27298	0.14405	-
TCONS_00004574	LOC_Os01g52260	0.360339	0.6091	-	-0.0566199	0.94165	-	2.57268	0.0009	Up	1.17799	0.10365	-	1.25434	0.0171	Up	1.1805	0.02375	Up	2.31461	0.00285	Up	1.36719	0.0611	-
TCONS_00004577	LOC_Os01g52270	3.37252	0.2524	-	3.33467	0.2548	-	2.81529	0.30755	-	3.9797	0.24445	-	-0.788054	0.47295	-	-0.970366	0.42675	-	-9.22734	0.0438	Down	-0.577511	0.7258	-
TCONS_00004600	LOC_Os01g52340	0.950195	0.36265	-	0.0826143	0.9449	-	1.12728	0.19665	-	1.7486	0.04645	Up	-0.0826267	0.89335	-	0.707915	0.24295	-	1.75529	0.04985	Up	2.09149	0.02215	Up
TCONS_00004614	LOC_Os01g52410	7.60404	1	-	8.8756	0.0189	Up	9.00181	0.0164	Up	0	1	-	-0.951571	1	-	-1.1676	1	-	-1.68945	0.3976	-	-2.30869	0.1491	-
TCONS_00004627	LOC_Os01g52500	-1.17105	0.00485	Down	-0.378697	0.35855	-	-0.534778	0.57355	-	-0.174663	0.8617	-	-0.416038	0.43445	-	-0.228081	0.6696	-	-0.414264	0.6655	-	-0.253281	0.8054	-
TCONS_00004635	LOC_Os01g52530	-2.35981	0.0001	Down	-1.12038	0.0115	Down	1.6975	0.0361	Up	0.656801	0.3483	-	1.18358	0.0192	Up	1.21529	0.01425	Up	2.05062	0.00475	Up	1.02547	0.132	-
TCONS_00004683	LOC_Os01g52920	0.104152	0.7816	-	-0.106002	0.77835	-	1.7301	0.04005	Up	0.639982	0.3887	-	0.628817	0.20745	-	0.439379	0.3558	-	1.49925	0.0727	-	0.428844	0.55455	-
TCONS_00004688	LOC_Os01g53020	1.73295	0.00695	Up	0.170032	0.79625	-	-0.287385	0.69465	-	-0.733409	0.3186	-	-0.619408	0.1797	-	-0.693375	0.1428	-	-0.896638	0.2238	-	-0.617835	0.40595	-
TCONS_00004689	LOC_Os01g53060	-0.0628619	0.9056	-	0.273064	0.59575	-	-1.28654	0.0646	-	-0.536876	0.4274	-	-0.90016	0.07055	-	-0.608836	0.209	-	-1.75086	0.02	Down	-0.899435	0.20005	-
TCONS_00004695	LOC_Os01g53150	-0.0653728	0.89055	-	0.180281	0.69935	-	-1.7739	0.0392	Down	-0.650327	0.38075	-	-0.841786	0.1072	-	-0.833364	0.10635	-	-1.56413	0.07315	-	-0.629577	0.41615	-
TCONS_00004709	LOC_Os01g53220	5.24483	0.26725	-	1.42916	0.58795	-	3.20364	0.44285	-	2.79843	0.497	-	2.23663	0.02255	Up	1.80071	0.05295	-	1.91699	0.55055	-	-8.42497	1	-
TCONS_00004710	LOC_Os01g53220	-0.781621	0.58435	-	-1.24277	0.3794	-	2.95403	0.00605	Up	0.943385	0.3559	-	1.97705	0.04975	Up	0.424457	0.70325	-	4.66012	0.00485	Up	1.00288	0.41355	-
TCONS_00004712	LOC_Os01g53260	-0.174932	0.88515	-	-1.19876	0.3937	-	2.59142	0.00505	Up	1.01426	0.2505	-	1.17204	0.0789	-	1.09549	0.11115	-	2.40657	0.0234	Up	0.674502	0.54415	-
TCONS_00004730	LOC_Os01g53390	0.238521	0.7483	-	-0.13598	0.85645	-	-3.20767	0.00455	Down	-0.509962	0.50575	-	-1.66984	0.00655	Down	-0.73875	0.17705	-	-2.59378	0.0171	Down	0.00388286	0.996	-
TCONS_00004756	LOC_Os01g53650	0.166543	1	-	-1.73309	1	-	4.61449	0.1347	-	3.1048	0.14495	-	3.86251	0.0177	Up	2.88567	0.02915	Up	7.191	0.07375	-	3.94436	0.0768	-
TCONS_00004759	LOC_Os01g53670	-0.633885	0.76775	-	-9.76192	0.0619	-	1.47688	0.44685	-	-9.40569	0.2541	-	-9.26148	0.10825	-	0.675622	0.72125	-	11.1139	0.03685	Up	0.00889187	1	-
TCONS_00004761	LOC_Os01g53670	-0.221257	0.72	-	-0.649308	0.3167	-	1.6454	0.04265	Up	0.42843	0.57215	-	1.09708	0.04355	Up	0.214285	0.70875	-	1.7977	0.0341	Up	0.388144	0.6299	-
TCONS_00004788	LOC_Os01g53900	0.114715	0.90675	-	0.361862	0.70005	-	-9.29444	0.04715	Down	0.183529	0.8477	-	0.101554	0.8734	-	-7.77419	0.1822	-	-9.0263	0.1021	-	0.00628739	0.99155	-
TCONS_00004793	LOC_Os01g53980	0.552632	0.63505	-	0.330829	0.77555	-	2.11186	0.047	Up	0.305007	0.77675	-	1.67345	0.0161	Up	0.588959	0.39415	-	2.093	0.02255	Up	0.410248	0.65725	-
TCONS_00004799	LOC_Os01g54030	1.06019	0.4417	-	-1.16861	0.46515	-	4.72037	0.1739	-	2.14218	0.24885	-	2.79913	0.01265	Up	0.64644	0.55625	-	6.7833	0.24875	-	1.86703	0.4521	-
TCONS_00004840	LOC_Os01g54510	-0.660079	0.13395	-	-0.309172	0.4736	-	2.28895	0.00495	Up	0.823421	0.24405	-	1.00494	0.038	Up	0.669993	0.1648	-	1.67132	0.03135	Up	0.735415	0.3007	-
TCONS_00004841	LOC_Os01g54515	5.43761	1	-	-0.00101474	1	-	12.5265	0.1977	-	8.94279	0.19775	-	5.18573	0.1552	-	3.92583	0.1552	-	10.4952	5e-05	Up	7.86046	1	-
TCONS_00004843	LOC_Os01g54520	-5.59936	1	-	-5.59936	1	-	3.62328	0.0911	-	1.03467	1	-	8.64454	0.0001	Up	0	1	-	6.79834	1	-	0.00381519	1	-
TCONS_00004852	LOC_Os01g54570	0.768536	0.69505	-	-8.13539	1	-	-7.78018	1	-	-0.0277112	1	-	-8.88433	0.049	Down	-1.17682	0.4488	-	0	1	-	9.10385	0.0492	Up
TCONS_00004878	LOC_Os01g54980	12.1561	5e-05	Up	4.47148	1	-	4.90998	1	-	4.89804	1	-	-0.389993	0.5423	-	-0.315249	0.6222	-	-4.20148	1	-	0.574656	1	-
TCONS_00004880	LOC_Os01g54980	12.0667	0.0049	Up	0	1	-	6.73155	1	-	7.44612	1	-	0.447629	0.7268	-	-0.0731092	0.95625	-	6.63095	1	-	7.41858	1	-
TCONS_00004889	LOC_Os01g55100	0.695684	0.2956	-	-0.306104	0.6876	-	2.33115	0.00105	Up	1.03767	0.1402	-	1.14863	0.02125	Up	0.486361	0.3249	-	2.67175	0.001	Up	1.65171	0.02925	Up
TCONS_00004890	LOC_Os01g55110	0.0512209	0.9523	-	0.231696	0.7916	-	1.67856	0.03815	Up	0.641746	0.4309	-	1.38804	0.0139	Up	0.791887	0.14725	-	2.00596	0.0066	Up	0.559594	0.4392	-
TCONS_00004896	LOC_Os01g55190	-0.026766	0.9476	-	0.0159975	0.9707	-	-1.85785	0.007	Down	-0.39079	0.5578	-	-0.20463	0.64805	-	0.0191769	0.96605	-	-1.31682	0.04505	Down	-0.410583	0.52765	-
TCONS_00004899	LOC_Os01g55240	0.344944	0.68525	-	0.282799	0.7438	-	2.17843	0.02515	Up	1.85707	0.03955	Up	0.976537	0.13925	-	0.570621	0.38015	-	2.14877	0.03225	Up	1.96496	0.03655	Up
TCONS_00004900	LOC_Os01g55240	0.39131	0.74195	-	0.776397	0.47265	-	2.46373	0.07425	-	1.21841	0.39395	-	1.83283	0.02935	Up	1.26949	0.11985	-	1.97665	0.0998	-	0.616104	0.6606	-
TCONS_00004914	XLOC_002444	-0.742303	1	-	-6.30839	1	-	4.82046	0.17565	-	2.06047	1	-	3.60489	0.23245	-	2.96627	0.23655	-	10.6949	5e-05	Up	8.35239	1	-
TCONS_00004916	LOC_Os01g55410	1.21843	0.4997	-	2.24309	0.21945	-	-8.93504	0.26655	-	1.07438	0.56735	-	0.910038	0.363	-	-1.0232	0.49915	-	-11.2076	0.04205	Down	-1.92647	0.3422	-
TCONS_00004929	LOC_Os01g55510	0.591191	0.4367	-	-0.171661	0.83455	-	3.66624	5e-05	Up	2.42486	0.00195	Up	2.00187	0.00035	Up	2.0753	0.00025	Up	3.09804	5e-05	Up	2.26513	0.00325	Up
TCONS_00004933	LOC_Os01g55570	0.246681	0.6156	-	0.258308	0.5878	-	-1.44021	0.0544	-	-0.772419	0.3002	-	-0.513631	0.32185	-	-1.0297	0.05645	-	-1.41804	0.05545	-	-1.50652	0.04505	Down
TCONS_00004964	LOC_Os01g55940	-0.386446	0.6803	-	0.578803	0.4762	-	-0.276862	0.72745	-	0.595572	0.44625	-	-0.195845	0.7663	-	1.37305	0.02335	Up	-0.982979	0.2206	-	0.846077	0.25275	-
TCONS_00004969	LOC_Os01g56040	0	1	-	0	1	-	8.7955	0.0288	Up	0	1	-	0	1	-	0	1	-	8.08453	1	-	0	1	-
TCONS_00005001	LOC_Os01g56300	-0.406492	0.3416	-	0.0476799	0.9082	-	2.72053	0.01575	Up	0.791433	0.312	-	2.10926	0.00045	Up	1.21861	0.0223	Up	2.58099	0.01775	Up	0.513003	0.54515	-
TCONS_00005018	LOC_Os01g56560	-0.360189	0.63145	-	-0.349433	0.6627	-	3.85215	0.00035	Up	1.85498	0.04765	Up	2.50531	0.00015	Up	1.69855	0.0088	Up	3.9075	0.0004	Up	1.78812	0.0557	-
TCONS_00005051	LOC_Os01g56690	-1.91022	0.26705	-	-2.53196	0.1909	-	5.12566	0.002	Up	2.63605	0.0235	Up	3.7433	0.0114	Up	5.03053	0.01035	Up	5.26354	0.109	-	5.11493	0.109	-
TCONS_00005065	LOC_Os01g56850	11.043	0.0008	Up	0	1	-	0	1	-	0	1	-	0.0797731	0.91965	-	-0.202562	0.7986	-	0	1	-	0	1	-
TCONS_00005066	LOC_Os01g56870	8.71523	0.0358	Up	8.34492	0.06605	-	7.18951	1	-	-0.0490571	1	-	-1.31426	0.192	-	-1.22799	0.19025	-	-0.624826	1	-	-8.10412	1	-
TCONS_00005080	LOC_Os01g56930	-0.447194	0.2855	-	-0.161654	0.6948	-	1.8645	0.0082	Up	0.786572	0.25615	-	0.767416	0.0877	-	0.613086	0.17925	-	1.41376	0.05435	-	0.490551	0.4839	-
TCONS_00005084	LOC_Os01g56940	-0.852786	0.45975	-	-0.252728	0.8046	-	2.1433	0.02265	Up	0.186202	0.84345	-	1.46306	0.0613	-	-0.117353	0.8926	-	-0.12288	0.9317	-	-0.878401	0.46495	-
TCONS_00005089	LOC_Os01g57004	-1.26874	0.06465	-	-0.0988636	0.86375	-	1.77159	0.01595	Up	1.17797	0.10225	-	0.64065	0.2312	-	0.78668	0.14375	-	1.30254	0.06235	-	0.776893	0.25855	-
TCONS_00005096	LOC_Os01g57073	-1.58248	0.0307	Down	-0.725912	0.25485	-	0.114665	0.9438	-	0.117518	0.9247	-	0.193536	0.8217	-	0.256645	0.76745	-	-0.185826	0.88125	-	-0.723539	0.56055	-
TCONS_00005097	LOC_Os01g57073	-1.1386	0.01615	Down	-1.16415	0.01885	Down	0.812768	0.38095	-	-0.346994	0.72585	-	-0.0377009	0.94445	-	-0.0339198	0.9513	-	0.501626	0.58255	-	-0.0878678	0.92035	-
TCONS_00005124	XLOC_002531	6.76288	1	-	5.94004	1	-	9.66258	0.0027	Up	7.36917	1	-	0.911782	1	-	-0.189824	1	-	5.87471	0.07375	-	3.09155	0.11245	-
TCONS_00005157	LOC_Os01g57610	0.451974	0.6966	-	-0.600346	0.65155	-	1.64372	0.09405	-	0.475916	0.655	-	0.528482	0.4392	-	0.448914	0.51115	-	2.31282	0.0315	Up	2.14275	0.04105	Up
TCONS_00005168	LOC_Os01g57740	0.263742	0.7511	-	0.0496864	0.9495	-	3.10234	0.00135	Up	0.897714	0.2496	-	1.72383	0.0031	Up	1.04311	0.0621	-	2.56498	0.00085	Up	1.1977	0.1073	-
TCONS_00005176	LOC_Os01g57840	-0.471778	0.68365	-	-0.438336	0.69925	-	3.24746	0.00515	Up	0.93072	0.3578	-	2.1167	0.0058	Up	0.663553	0.37935	-	2.91602	0.0094	Up	0.829011	0.4156	-
TCONS_00005191	LOC_Os01g57968	-9.36561	0.02285	Down	1.2065	0.6202	-	1.28011	0.59635	-	-0.979653	0.7117	-	9.09572	0.0217	Up	8.95093	0.0241	Up	0.809783	0.72965	-	0.639024	0.7827	-
TCONS_00005212	LOC_Os01g58240	-1.5995	0.02135	Down	-0.415794	0.44405	-	-0.324085	0.6431	-	-1.03819	0.138	-	-0.730441	0.23355	-	-0.76385	0.21105	-	-0.540167	0.46465	-	-1.25724	0.09455	-
TCONS_00005214	LOC_Os01g58240	9.20454	0.24455	-	11.0603	0.0285	Up	10.1236	0.26365	-	8.79801	0.27765	-	0.754904	0.62375	-	0.374782	0.82265	-	-0.240382	0.8996	-	-3.74853	0.2811	-
TCONS_00005217	LOC_Os01g58280	-4.70069	0.0241	Down	-2.16587	0.0029	Down	-0.514427	0.51455	-	-0.18635	0.8037	-	0.25455	0.8023	-	0.168127	0.8697	-	0.204796	0.81275	-	-0.362207	0.6772	-
TCONS_00005220	LOC_Os01g58290	-1.72699	0.00935	Down	-0.876826	0.09805	-	0.24041	0.7246	-	1.53507	0.0307	Up	-0.737659	0.27175	-	1.18082	0.04	Up	1.284	0.0771	-	1.51719	0.0365	Up
TCONS_00005224	LOC_Os01g58310	0.727697	0.5005	-	0.107331	0.9273	-	5.62396	0.00015	Up	3.35143	0.00335	Up	3.23064	5e-05	Up	2.00446	0.00235	Up	4.96037	0.0002	Up	3.22112	0.00135	Up
TCONS_00005226	LOC_Os01g58320	9.1409	0.10985	-	0	1	-	10.7176	0.0288	Up	9.55891	0.0904	-	-9.1216	0.1205	-	-9.1216	0.1205	-	0	1	-	9.47484	0.08005	-
TCONS_00005231	LOC_Os01g58340	-8.16068	1	-	-1.13145	1	-	3.75059	0.17225	-	1.34009	0.46185	-	8.84446	0.00815	Up	6.75449	1	-	4.59267	0.08165	-	1.70015	1	-
TCONS_00005239	LOC_Os01g58420	0.166927	0.781	-	0.764742	0.17105	-	2.23143	0.00315	Up	0.522176	0.44785	-	1.46138	0.0027	Up	0.139625	0.76985	-	1.86353	0.00875	Up	0.59851	0.36345	-
TCONS_00005254	LOC_Os01g58470	0.00894351	0.98455	-	0.0754967	0.8644	-	-1.26367	0.05855	-	-0.794035	0.24185	-	-0.897245	0.0581	-	-0.898382	0.0599	-	-2.04993	0.00525	Down	-0.969303	0.14455	-
TCONS_00005274	LOC_Os01g58640	-0.634032	0.37335	-	-0.025301	0.96875	-	0.988899	0.17095	-	0.570562	0.41125	-	0.695406	0.18145	-	0.389724	0.46465	-	2.26504	0.00195	Up	0.598996	0.3843	-
TCONS_00005299	LOC_Os01g58850	2.50261	0.32055	-	-7.40403	1	-	7.37547	0.0804	-	3.66777	0.09755	-	5.30902	0.0032	Up	2.34793	0.0288	Up	14.1501	5e-05	Up	10.546	0.0044	Up
TCONS_00005305	LOC_Os01g58930	0	1	-	0	1	-	0	1	-	8.98251	0.03	Up	0	1	-	0	1	-	0	1	-	0	1	-
TCONS_00005308	LOC_Os01g58970	0.0670975	0.9649	-	2.16682	0.1033	-	-0.147718	0.89195	-	-1.46071	0.2618	-	-0.976251	0.26475	-	-2.87922	0.03705	Down	-2.01868	0.0505	-	-3.34037	0.02455	Down
TCONS_00005318	LOC_Os01g59090	0.380587	0.53595	-	0.462557	0.4379	-	-4.24284	0.2267	-	-1.0848	0.21995	-	-1.60641	0.0303	Down	-1.45124	0.0355	Down	-3.84289	0.0447	Down	-1.30358	0.11485	-
TCONS_00005322	LOC_Os01g59110	9.77608	0.03875	Up	9.29695	0.04285	Up	9.78738	0.06195	-	8.75953	0.063	-	0.402044	0.60175	-	0.698413	0.35825	-	1.10002	0.2809	-	0.416839	0.70075	-
TCONS_00005323	LOC_Os01g59150	-0.772076	0.03345	-	-0.00441083	0.99065	-	-1.51695	0.0424	Down	-0.760639	0.28675	-	-0.555972	0.2254	-	-0.530968	0.246	-	-1.79787	0.01365	Down	-1.48945	0.03575	Down
TCONS_00005363	LOC_Os01g59530	0.402079	0.48285	-	-0.559949	0.37615	-	1.47761	0.0401	Up	0.643329	0.35695	-	0.685546	0.1641	-	0.620945	0.20485	-	1.48632	0.03445	Up	0.683898	0.31905	-
TCONS_00005372	LOC_Os01g59610	-0.521294	0.5364	-	-0.103656	0.8967	-	1.60686	0.02485	Up	0.0441971	0.95425	-	0.613845	0.2905	-	0.351501	0.53935	-	1.43093	0.05735	-	0.345849	0.6487	-
TCONS_00005383	LOC_Os01g59670	0.0829411	0.89655	-	0.463168	0.44	-	1.76163	0.06405	-	0.943296	0.3148	-	1.80719	0.00305	Up	1.28012	0.03455	Up	1.98385	0.0366	Up	0.717725	0.4254	-
TCONS_00005397	LOC_Os01g59780	7.36936	1	-	0.00140856	1	-	8.92922	0.2368	-	5.74191	1	-	3.18189	0.0339	Up	2.74776	0.0572	-	10.7318	0.2218	-	-0.00138292	1	-
TCONS_00005405	LOC_Os01g59790	-0.115984	0.77325	-	0.228423	0.56835	-	1.88822	0.0499	Up	0.866064	0.28045	-	0.969192	0.06805	-	0.78046	0.12735	-	1.50735	0.10735	-	0.521511	0.51255	-
TCONS_00005406	LOC_Os01g59790	8.37575	0.0851	-	0	1	-	10.3719	0.03585	Up	0	1	-	2.87176	0.4334	-	2.41702	0.47375	-	10.6791	0.03245	Up	0	1	-
TCONS_00005435	LOC_Os01g60190	0	1	-	0	1	-	9.66614	0.0269	Up	0	1	-	0	1	-	0	1	-	0	1	-	0	1	-
TCONS_00005436	LOC_Os01g60190	0	1	-	0	1	-	9.69422	0.02965	Up	0	1	-	9.31219	0.04995	Up	0	1	-	0	1	-	8.24415	1	-
TCONS_00005449	LOC_Os01g60270	-0.0164164	0.97625	-	0.19684	0.6909	-	1.74234	0.0136	Up	0.707729	0.2967	-	1.39042	0.00315	Up	0.626154	0.1836	-	1.6764	0.0206	Up	0.692019	0.2991	-
TCONS_00005464	LOC_Os01g60420	1.83862	0.35845	-	1.58295	0.47305	-	2.63343	0.3789	-	-0.748552	1	-	2.1811	0.01405	Up	0.907597	0.27995	-	0.474349	0.79645	-	-0.573	0.76985	-
TCONS_00005465	LOC_Os01g60420	-1.89632	0.34725	-	0.477993	0.73855	-	2.48614	0.0461	Up	1.0051	0.3917	-	-6.9513	0.18495	-	-0.377412	0.82925	-	0.78316	0.5013	-	0.456668	0.68705	-
TCONS_00005481	LOC_Os01g60770	-0.328012	0.46995	-	0.629596	0.1455	-	-1.60013	0.0239	Down	-0.423038	0.52735	-	-0.942365	0.05865	-	-0.618588	0.19045	-	-1.51714	0.02315	Down	-0.568097	0.3898	-
TCONS_00005498	LOC_Os01g60830	0.359776	0.46595	-	0.250126	0.6184	-	-2.45162	0.02805	Down	-0.97048	0.1575	-	-1.45657	0.00405	Down	-1.81928	0.00055	Down	-2.41588	0.01345	Down	-1.74083	0.02025	Down
TCONS_00005511	LOC_Os01g60920	0.222829	1	-	10.6922	0.0424	Up	0.122007	1	-	8.76973	0.2407	-	-0.0758514	1	-	10.4544	0.0575	-	-10.1253	0.06095	-	0.636789	0.68975	-
TCONS_00005525	LOC_Os01g61070	-1.84985	0.0149	Down	-0.845137	0.17075	-	2.0918	0.00225	Up	1.30393	0.0515	-	1.58082	0.00465	Up	1.30444	0.02035	Up	1.73831	0.01365	Up	0.594422	0.3977	-
TCONS_00005526	LOC_Os01g61080	-0.406344	0.61255	-	0.113637	0.8781	-	3.04908	5e-05	Up	1.7871	0.01815	Up	1.32069	0.01705	Up	2.55502	0.00025	Up	1.50137	0.03045	Up	2.11397	0.0031	Up
TCONS_00005555	LOC_Os01g61320	0.0231555	0.97765	-	0.24524	0.758	-	-2.69141	0.04045	Down	-0.635742	0.4964	-	-1.02118	0.1213	-	-0.94077	0.15885	-	-1.77944	0.0637	-	-0.761994	0.4043	-
TCONS_00005596	LOC_Os01g61680	-0.0416161	0.94525	-	0.346192	0.52235	-	2.83279	0.0003	Up	1.70652	0.01905	Up	1.70329	0.00055	Up	1.30409	0.0067	Up	2.67722	0.00035	Up	1.85243	0.0093	Up
TCONS_00005649	LOC_Os01g62290	-0.289461	0.624	-	-0.0329774	0.9531	-	1.77511	0.00835	Up	0.971372	0.15655	-	1.0964	0.02375	Up	1.39002	0.00345	Up	1.85673	0.00715	Up	1.374	0.0454	Up
TCONS_00005656	LOC_Os01g62410	-0.013179	0.97485	-	-0.245115	0.5913	-	1.73082	0.014	Up	0.520133	0.43605	-	1.22441	0.0096	Up	0.841972	0.0657	-	1.83599	0.00905	Up	0.38109	0.56335	-
TCONS_00005662	LOC_Os01g62430	-1.35369	0.38765	-	0.0575979	0.9608	-	2.53646	0.05265	-	0.661708	0.5861	-	2.20095	0.0461	Up	1.60259	0.1238	-	1.36393	0.24565	-	0.292018	0.81625	-
TCONS_00005663	LOC_Os01g62430	-0.767976	0.4532	-	-0.397127	0.68865	-	2.92258	0.00535	Up	0.894777	0.3409	-	1.68361	0.01535	Up	0.70251	0.34295	-	1.67829	0.0932	-	1.17277	0.23755	-
TCONS_00005683	LOC_Os01g62610	-0.668016	0.47545	-	-0.397588	0.62325	-	3.30579	0.0023	Up	2.00247	0.0269	Up	2.65031	0.00225	Up	2.00111	0.0142	Up	4.54216	5e-05	Up	1.89289	0.03845	Up
TCONS_00005686	LOC_Os01g62610	0.143225	0.91425	-	-1.63985	0.42805	-	3.51058	0.04905	Up	1.41862	0.4401	-	2.15134	0.0499	Up	1.7637	0.0911	-	4.8626	0.23615	-	2.95709	0.3104	-
TCONS_00005689	LOC_Os01g62650	-1.25685	0.0072	Down	-0.309608	0.4365	-	0.0902813	0.8953	-	0.0758887	0.912	-	0.0840543	0.8726	-	0.124962	0.8111	-	0.484856	0.49315	-	0.402593	0.5668	-
TCONS_00005699	LOC_Os01g62740	-9.33136	0.0114	Down	5.08369	0.0339	Up	2.64827	0.07145	-	2.86399	0.05885	-	0	1	-	0	1	-	1.84646	0.0377	Up	1.00972	0.21245	-
TCONS_00005702	LOC_Os01g62760	2.35413	0.11855	-	0.908047	0.5775	-	4.16948	0.19075	-	2.71772	0.21835	-	1.59229	0.0301	Up	0.926373	0.2005	-	3.77873	0.04935	Up	2.89076	0.0923	-
TCONS_00005712	LOC_Os01g62790	4.11849	0.02245	Up	5.25527	0.01635	Up	-0.578655	1	-	2.2456	0.1137	-	0.738365	0.1872	-	0.164441	0.77125	-	1.5858	0.0316	Up	0.457339	0.5364	-
TCONS_00005726	LOC_Os01g62870	-2.72407	0.0357	Down	-0.370867	0.4567	-	0.512172	0.44875	-	-0.531479	0.4944	-	2.93272	0.0308	Up	2.89576	0.0319	Up	-1.87639	0.15935	-	0.748163	0.3075	-
TCONS_00005727	LOC_Os01g62870	5.46468	0.2535	-	4.19325	0.262	-	-5.52643	0.40105	-	4.70853	0.20625	-	-8.68463	0.2238	-	-10.7437	0.2315	-	2.20072	0.0321	Up	-8.23682	0.24795	-
TCONS_00005735	LOC_Os01g62900	0.299472	0.5366	-	-0.989278	0.0792	-	2.85038	0.0001	Up	1.06735	0.12145	-	1.37231	0.0039	Up	0.752263	0.10535	-	2.75905	0.0004	Up	0.798432	0.2886	-
TCONS_00005742	LOC_Os01g63020	-0.730742	1	-	-4.77015	1	-	4.52871	0.07345	-	1.61499	1	-	3.66516	1	-	1.92806	1	-	8.65783	0.0003	Up	0	1	-
TCONS_00005747	LOC_Os01g63060	-1.01509	0.0232	Down	-0.663547	0.10865	-	3.30599	0.0009	Up	1.32543	0.05365	-	2.84146	5e-05	Up	1.92355	0.0002	Up	3.51719	0.00055	Up	1.57194	0.02065	Up
TCONS_00005754	LOC_Os01g63190	0.683453	0.1588	-	0.632436	0.1887	-	1.12081	0.09715	-	1.16571	0.072	-	0.694956	0.1224	-	1.22902	0.00795	Up	0.568884	0.38025	-	1.13997	0.09965	-
TCONS_00005805	LOC_Os01g63770	0.320662	0.60375	-	0.643667	0.27455	-	-1.55709	0.07055	-	-0.291275	0.6849	-	-0.991402	0.07155	-	-0.872614	0.10025	-	-1.63655	0.0327	Down	-0.301398	0.6707	-
TCONS_00005831	LOC_Os01g64000	0	1	-	7.39671	1	-	12.0024	0.1053	-	0	1	-	10.5833	0.105	-	9.72017	0.105	-	5.40998	0.0251	Up	1.49638	0.4697	-
TCONS_00005833	LOC_Os01g64000	0.603593	1	-	-7.61011	1	-	-5.59228	1	-	3.0391	0.04885	Up	-5.88043	1	-	0.24758	0.85725	-	0.445406	1	-	0.414422	1	-
TCONS_00005849	LOC_Os01g64100	-0.314168	0.839	-	0.0744698	0.96075	-	0.606356	0.57325	-	2.58175	0.01445	Up	-0.10927	0.88945	-	0.328302	0.67395	-	0.333993	0.7617	-	2.30081	0.0308	Up
TCONS_00005851	LOC_Os01g64110	0.425205	0.67495	-	1.02661	0.2629	-	1.22056	0.1628	-	1.74165	0.0485	Up	0.802685	0.2052	-	0.636194	0.32165	-	-0.750105	0.4081	-	0.702387	0.3855	-
TCONS_00005859	LOC_Os01g64170	-0.912703	0.1658	-	-0.0620663	0.9119	-	3.37405	0.01785	Up	1.59423	0.12385	-	3.07491	0.0001	Up	2.06217	0.00515	Up	3.2661	0.01485	Up	1.23091	0.29055	-
TCONS_00005873	LOC_Os01g64310	0.104545	0.9487	-	0.0041019	0.9824	-	2.30854	0.0581	-	0.233656	0.8523	-	2.00976	0.0422	Up	0.62194	0.52545	-	1.65533	0.19355	-	0.513717	0.68375	-
TCONS_00005875	LOC_Os01g64340	0	1	-	0	1	-	10.5206	0.0164	Up	7.94576	1	-	10.8722	0.00195	Up	8.87782	0.0592	-	10.7213	0.013	Up	8.83028	0.08005	-
TCONS_00005876	LOC_Os01g64360	0.429086	0.6667	-	0.0128097	0.99215	-	5.78658	5e-05	Up	3.16827	0.00145	Up	4.69909	5e-05	Up	2.85113	5e-05	Up	5.83862	5e-05	Up	3.07779	0.00215	Up
TCONS_00005900	LOC_Os01g64650	-0.437513	0.29495	-	-0.0517145	0.8981	-	1.5586	0.0346	Up	0.357035	0.5915	-	0.767443	0.09255	-	0.286114	0.51345	-	1.26358	0.0821	-	0.126988	0.8411	-
TCONS_00005904	LOC_Os01g64660	0.752528	0.08175	-	0.446245	0.2958	-	-1.08442	0.1868	-	-0.803238	0.2772	-	-0.846515	0.13985	-	-1.35818	0.01285	Down	-1.86932	0.0427	Down	-0.946546	0.252	-
TCONS_00005913	LOC_Os01g64720	-0.523745	0.70535	-	-4.23636	0.2103	-	-9.22395	0.062	-	-9.34755	0.0393	Down	0.185562	0.88255	-	0.244931	0.84495	-	2.35034	1	-	3.08818	1	-
TCONS_00005923	LOC_Os01g64750	0.201436	0.7643	-	0.0338727	0.959	-	1.90092	0.02815	Up	1.11206	0.1599	-	0.976781	0.0867	-	0.698582	0.2276	-	2.00442	0.01675	Up	1.0392	0.2173	-
TCONS_00005943	LOC_Os01g64960	16.1083	0.08945	-	12.8467	0.19075	-	1.20805	1	-	0.572994	1	-	-3.0601	0.0496	Down	-2.40078	0.08945	-	0.082439	0.8892	-	3.3297	0.21125	-
TCONS_00005944	LOC_Os01g64960	0.742227	0.2354	-	1.25849	0.03755	Up	-1.68571	0.281	-	-0.428487	0.70245	-	-0.664196	0.3217	-	-1.33547	0.08505	-	-1.55419	0.1508	-	-1.76248	0.14475	-
TCONS_00005978	LOC_Os01g65100	1.68657	0.02685	Up	0.244622	0.75425	-	-0.889663	0.32905	-	0.239825	0.76995	-	-0.873271	0.18865	-	-0.872922	0.18305	-	-1.07829	0.19085	-	0.412537	0.60885	-
TCONS_00005979	LOC_Os01g65110	3.6773	0.02305	Up	-0.441487	0.77335	-	-1.1064	0.45605	-	-0.377332	0.7901	-	-1.08611	0.09	-	-1.72935	0.0105	Down	0.871295	0.4937	-	-0.00642542	0.94965	-
TCONS_00005982	LOC_Os01g65130	-1.2107	0.26125	-	-1.97588	0.1182	-	-4.4315	0.05425	-	-1.6387	0.0993	-	-2.54063	0.03595	Down	-1.29901	0.1035	-	-7.21484	1	-	-1.57925	1	-
TCONS_00006003	LOC_Os01g65370	1.74214	0.2829	-	1.35131	0.39325	-	2.87344	0.0494	Up	1.94042	0.1556	-	0.421869	0.58405	-	0.392562	0.6184	-	1.8129	0.08825	-	1.65809	0.11725	-
TCONS_00006005	LOC_Os01g65410	-0.530952	0.1878	-	0.601704	0.1211	-	1.66771	0.0193	Up	0.307983	0.6385	-	1.20491	0.0091	Up	0.60483	0.1892	-	0.991833	0.19115	-	0.111106	0.876	-
TCONS_00006010	LOC_Os01g65460	-0.012266	0.97825	-	0.0779138	0.8742	-	1.24208	0.06895	-	-0.0950758	0.89135	-	1.5595	0.00105	Up	0.592491	0.1956	-	1.65078	0.0207	Up	0.654157	0.32425	-
TCONS_00006011	XLOC_002935	0	1	-	6.52266	1	-	6.9629	1	-	0	1	-	9.29269	0.0001	Up	0	1	-	3.50092	0.17705	-	2.28052	1	-
TCONS_00006043	LOC_Os01g65650	-0.0823953	0.87255	-	-0.118965	0.8217	-	1.39028	0.1522	-	0.487053	0.5789	-	0.904135	0.1249	-	0.195064	0.73205	-	2.24034	0.04295	Up	0.617328	0.5023	-
TCONS_00006055	LOC_Os01g65780	0.17902	0.67565	-	0.241849	0.573	-	2.08346	0.01535	Up	0.646535	0.3841	-	1.37893	0.0153	Up	0.303033	0.5665	-	1.83014	0.04955	Up	0.433205	0.62225	-
TCONS_00006057	LOC_Os01g65780	7.94883	1	-	0	1	-	10.4051	0.0473	Up	0	1	-	1.60798	0.5964	-	-7.92973	1	-	9.9252	0.03865	Up	8.23435	1	-
TCONS_00006095	LOC_Os01g66240	-0.136358	0.8063	-	-0.168868	0.76585	-	2.2291	0.00155	Up	0.859702	0.19245	-	1.13474	0.0164	Up	0.801056	0.0874	-	2.37283	0.00065	Up	0.778125	0.2478	-
TCONS_00006096	LOC_Os01g66250	-1.15146	0.2836	-	-0.84734	0.4393	-	1.9073	0.02955	Up	0.470384	0.5891	-	0.266484	0.7178	-	1.20552	0.10155	-	1.63167	0.07385	-	1.27366	0.14755	-
TCONS_00006121	LOC_Os01g66530	-0.5828	0.6243	-	-0.697885	0.56035	-	3.6725	0.0017	Up	1.46386	0.14205	-	2.44997	0.00205	Up	0.837878	0.24845	-	3.55281	0.0022	Up	1.89179	0.06125	-
TCONS_00006142	LOC_Os01g66760	-0.0967537	0.9159	-	-0.488433	0.6168	-	-0.1589	0.85425	-	-1.25056	0.2638	-	-0.732749	0.2449	-	-1.33872	0.0394	Down	-1.11441	0.2358	-	-1.61176	0.1396	-
TCONS_00006149	LOC_Os01g66860	-0.977478	0.5657	-	-0.789304	0.6172	-	2.33754	0.0678	-	-2.09898	0.30955	-	3.70577	0.00345	Up	1.02461	0.3037	-	1.63556	0.27605	-	-0.827485	0.62185	-
TCONS_00006154	XLOC_003001	12.5605	5e-05	Up	0	1	-	0	1	-	0	1	-	-0.0895678	0.88475	-	-0.150932	0.8133	-	6.78401	1	-	0	1	-
TCONS_00006158	LOC_Os01g66890	0.13983	0.86895	-	-0.99736	0.3285	-	2.39757	0.0082	Up	0.349322	0.6871	-	1.89654	0.0024	Up	0.412417	0.49245	-	2.90625	0.005	Up	1.06363	0.2539	-
TCONS_00006159	LOC_Os01g66890	0.603123	0.7533	-	0.0362738	0.92415	-	4.43848	0.2008	-	1.69536	0.40675	-	3.12063	0.0213	Up	0.802867	0.5214	-	3.60822	0.06955	-	0.728824	0.7279	-
TCONS_00006165	LOC_Os01g67010	7.89711	1	-	0	1	-	8.92697	0.01115	Up	7.61999	1	-	0.567673	0.6811	-	0.398141	0.7771	-	9.49386	0.00485	Up	7.91958	1	-
TCONS_00006176	LOC_Os01g67090	-0.141932	0.85005	-	0.290764	0.683	-	-1.8972	0.0744	-	-0.64146	0.4591	-	-0.90529	0.16475	-	-0.588661	0.35645	-	-2.44041	0.03345	Down	-1.4958	0.1144	-
TCONS_00006178	LOC_Os01g67100	-9.0668	0.0241	Down	-9.09142	0.1047	-	-1.9128	0.4141	-	-0.824405	0.6248	-	6.41278	1	-	6.67228	1	-	0	1	-	7.14473	1	-
TCONS_00006181	LOC_Os01g67134	0	1	-	11.6636	0.0874	-	0	1	-	10.0904	0.02185	Up	0	1	-	0	1	-	-11.3792	0.0185	Down	-11.3792	0.0189	Down
TCONS_00006188	LOC_Os01g67210	-0.189339	0.7227	-	0.364749	0.46065	-	-1.95445	0.009	Down	-0.403019	0.54685	-	-0.837144	0.11505	-	-0.32145	0.53105	-	-1.88001	0.0086	Down	-0.475916	0.48885	-
TCONS_00006214	LOC_Os01g67430	0	1	-	7.01363	1	-	7.44102	1	-	0	1	-	10.0811	0.00135	Up	7.85496	1	-	1.61583	1	-	-0.0459422	1	-
TCONS_00006246	LOC_Os01g67730	-1.15435	1	-	-1.03692	1	-	-1.26452	1	-	-1.26452	1	-	0	1	-	0	1	-	10.1369	0.0446	Up	9.0338	0.27855	-
TCONS_00006250	LOC_Os01g67730	0.418663	1	-	0	1	-	7.85269	1	-	9.43136	0.11895	-	7.62153	1	-	9.45634	0.03955	Up	0	1	-	5.96111	1	-
TCONS_00006258	LOC_Os01g67820	-0.0558151	0.95025	-	1.69548	0.2971	-	3.2284	0.039	Up	1.5851	0.2159	-	3.10682	0.0061	Up	2.29222	0.02375	Up	1.50583	0.15405	-	0.867275	0.38735	-
TCONS_00006260	LOC_Os01g67850	-0.292676	0.48205	-	0.0930859	0.8174	-	1.78612	0.01665	Up	0.804503	0.21875	-	1.17488	0.0135	Up	1.0385	0.0273	Up	1.40065	0.0505	-	0.667095	0.3178	-
TCONS_00006261	LOC_Os01g67950	0.342734	0.69165	-	-0.184523	0.8355	-	1.5248	0.05335	-	0.177854	0.83195	-	1.3149	0.0203	Up	-0.115355	0.84115	-	2.86693	0.0008	Up	0.706462	0.37125	-
TCONS_00006266	LOC_Os01g67980	-0.246011	0.81	-	-3.4707	0.02935	Down	-3.68367	0.0289	Down	-1.20333	0.25195	-	-0.469886	0.4727	-	1.8473	0.00575	Up	3.74336	0.02175	Up	2.37679	0.07385	-
TCONS_00006319	LOC_Os01g68450	0.758915	0.18895	-	-0.253605	0.6823	-	-0.713409	0.41765	-	-0.588638	0.47805	-	-0.538217	0.3353	-	-0.833685	0.1322	-	-1.75325	0.02905	Down	-0.6365	0.3739	-
TCONS_00006323	LOC_Os01g68480	0.285895	0.44705	-	0.372425	0.31705	-	-1.81605	0.0088	Down	-0.769743	0.2605	-	-1.02925	0.02715	Down	-1.10072	0.0185	Down	-1.62913	0.01725	Down	-0.448485	0.52635	-
TCONS_00006339	LOC_Os01g68660	0	1	-	0	1	-	9.96727	0.01115	Up	0	1	-	8.80609	0.0201	Up	7.03762	1	-	9.55605	0.02155	Up	8.50792	1	-
TCONS_00006349	LOC_Os01g68790	-0.909454	0.05445	-	0.243131	0.5576	-	-1.58982	0.04015	Down	-0.484739	0.523	-	-0.934455	0.11765	-	-0.437764	0.4398	-	-1.46696	0.06425	-	-0.32276	0.6852	-
TCONS_00006364	LOC_Os01g69040	-0.612482	0.3185	-	-0.0310642	0.95555	-	1.73589	0.0137	Up	0.429201	0.52805	-	1.07139	0.0318	Up	0.628859	0.21035	-	1.49845	0.02485	Up	0.205269	0.7646	-
TCONS_00006372	LOC_Os01g69060	0.500209	0.4122	-	-0.109554	0.8673	-	-2.32444	0.04055	Down	-0.691043	0.45075	-	-1.43755	0.02605	Down	-0.964384	0.10135	-	-2.06409	0.07135	-	-0.852007	0.40805	-
TCONS_00006384	LOC_Os01g69190	0.436646	0.77675	-	-9.63099	0.00975	Down	1.20634	0.48345	-	1.27031	0.3684	-	0.523497	0.55105	-	1.3082	0.1518	-	8.44741	1	-	9.55437	0.00215	Up
TCONS_00006398	LOC_Os01g69830	0.380403	0.58425	-	-0.181437	0.80575	-	2.8424	0.0022	Up	1.31695	0.13345	-	1.79644	0.0049	Up	0.709757	0.24455	-	3.3826	0.0007	Up	1.6431	0.05855	-
TCONS_00006399	LOC_Os01g69830	0.554899	0.5099	-	-0.0999092	0.91255	-	2.45818	0.04345	Up	0.844769	0.468	-	1.88522	0.00725	Up	0.598934	0.40185	-	3.00258	0.04145	Up	1.17506	0.3126	-
TCONS_00006404	LOC_Os01g69850	0.216294	0.6872	-	-1.3529	0.0255	Down	0.409368	0.6472	-	0.120863	0.896	-	-0.0078516	0.9886	-	-0.0744281	0.9028	-	0.216801	0.83365	-	0.0902783	0.9237	-
TCONS_00006424	LOC_Os01g69960	-0.684519	0.2089	-	0.0696123	0.88445	-	-2.48865	0.00305	Down	-1.59859	0.0316	Down	-1.19811	0.0263	Down	-1.63606	0.0037	Down	-2.76333	0.001	Down	-2.25609	0.00195	Down
TCONS_00006438	LOC_Os01g70150	0	1	-	0	1	-	0	1	-	11.0959	0.03	Up	0	1	-	10.9719	0.05645	-	0	1	-	0	1	-
TCONS_00006450	LOC_Os01g70260	0.210988	0.6805	-	0.48414	0.66225	-	0.630676	0.70355	-	1.05904	0.567	-	-8.30508	0.073	-	-8.67026	0.03195	Down	0.497541	0.794	-	-8.77981	0.1286	-
TCONS_00006461	LOC_Os01g70270	-9.13543	0.12815	-	-2.48773	0.47635	-	2.21328	0.45155	-	-0.781172	0.7607	-	8.76452	0.04765	Up	0	1	-	4.39475	0.21375	-	2.45936	0.38215	-
TCONS_00006462	LOC_Os01g70280	-2.29485	1	-	-0.689515	1	-	5.39309	0.043	Up	2.02275	1	-	5.75112	0.2279	-	4.29419	0.2279	-	5.16049	0.06975	-	1.59138	1	-
TCONS_00006464	LOC_Os01g70290	6.85489	1	-	6.14449	1	-	9.90513	0.0002	Up	6.55571	1	-	1.83072	0.1373	-	1.39068	0.24755	-	2.80326	0.20995	-	2.04772	1	-
TCONS_00006479	LOC_Os01g70490	-2.49828	0.00065	Down	-1.41472	0.00915	Down	-0.449706	0.5616	-	-0.386315	0.60745	-	-0.591883	0.35275	-	0.447334	0.44095	-	0.768369	0.3304	-	0.456107	0.55375	-
TCONS_00006481	LOC_Os01g70520	-2.51842	0.007	Down	-1.0527	0.0645	-	-1.61989	0.171	-	-0.270189	0.77435	-	-1.35959	0.323	-	-0.924191	0.53105	-	-1.75984	0.26045	-	-0.960639	0.39375	-
TCONS_00006503	LOC_Os01g70820	-0.131874	0.9096	-	-0.156587	0.89225	-	3.66595	0.02285	Up	1.61001	0.2199	-	2.35326	0.0156	Up	1.1901	0.18995	-	3.29505	0.03285	Up	1.28881	0.37015	-
TCONS_00006505	LOC_Os01g70820	-0.202338	0.7973	-	-0.0783144	0.919	-	3.89079	5e-05	Up	1.5333	0.08095	-	2.73067	0.00015	Up	1.67402	0.00555	Up	3.60624	0.0008	Up	1.71585	0.04895	Up
TCONS_00006527	LOC_Os01g71130	9.01994	0.01235	Up	0	1	-	6.7431	1	-	0	1	-	-0.130176	0.914	-	-0.110922	0.91845	-	0	1	-	0	1	-
TCONS_00006530	LOC_Os01g71170	0.320088	0.7177	-	0.333355	0.7096	-	-2.6575	0.01655	Down	-0.386465	0.63975	-	-1.02821	0.08935	-	-0.170643	0.7648	-	-3.86985	0.01405	Down	-0.751612	0.34195	-
TCONS_00006533	LOC_Os01g71190	0.527725	0.4543	-	0.0326488	0.96315	-	-2.21977	0.02855	Down	-0.87883	0.2725	-	-1.05822	0.06845	-	-1.1467	0.04595	Down	-2.18424	0.0147	Down	-0.641218	0.39345	-
TCONS_00006542	LOC_Os01g71270	-2.72001	0.00075	Down	-1.74322	0.00525	Down	-1.79769	0.11955	-	-0.626902	0.36645	-	0.130729	0.82045	-	1.03118	0.08975	-	-0.753928	0.37675	-	0.0968134	0.8927	-
TCONS_00006551	LOC_Os01g71310	-0.228356	0.70385	-	0.0948464	0.87195	-	2.31723	0.00135	Up	2.16331	0.00295	Up	0.497177	0.32795	-	1.49234	0.00275	Up	2.2167	0.00215	Up	1.91117	0.0068	Up
TCONS_00006553	LOC_Os01g71330	-0.204625	0.78585	-	-0.198073	0.7906	-	-2.54975	0.01605	Down	-0.920995	0.25605	-	-0.983728	0.1031	-	-1.10493	0.0684	-	-2.32625	0.0249	Down	-0.793477	0.3238	-
TCONS_00006554	LOC_Os01g71340	-1.43368	0.012	Down	-1.77097	0.00535	Down	-1.85721	0.00765	Down	0.0547858	0.9344	-	-1.11505	0.0439	Down	-0.484086	0.35265	-	-2.70473	0.0038	Down	0.409798	0.5684	-
TCONS_00006555	LOC_Os01g71350	-0.469917	0.40025	-	-0.215811	0.6911	-	-1.27708	0.0673	-	-0.0270944	0.96815	-	-1.28653	0.02145	Down	-1.214	0.02375	Down	-2.25967	0.00665	Down	-0.602843	0.37725	-
TCONS_00006565	LOC_Os01g71540	0	1	-	12.9056	5e-05	Up	0	1	-	9.652	5e-05	Up	0	1	-	0	1	-	-0.0271934	0.9674	-	-0.131764	0.8499	-
TCONS_00006580	XLOC_003191	0	1	-	8.70189	0.0115	Up	0	1	-	5.94638	1	-	0	1	-	0	1	-	-1.44477	1	-	0.170312	0.9222	-
TCONS_00006581	XLOC_003191	0	1	-	9.75607	0.01285	Up	0	1	-	6.22853	1	-	0	1	-	0	1	-	-0.269125	0.8646	-	0.000308626	0.96905	-
TCONS_00006583	LOC_Os01g71630	0	1	-	12.3652	5e-05	Up	2.3018	1	-	8.26679	1	-	4.41288	1	-	0	1	-	0.526758	0.7843	-	-0.4296	0.7968	-
TCONS_00006584	LOC_Os01g71630	0	1	-	16.106	5e-05	Up	3.60103	1	-	12.3076	5e-05	Up	0.266014	1	-	0	1	-	1.65145	0.0771	-	0.87124	0.3067	-
TCONS_00006586	LOC_Os01g71630	0	1	-	11.5199	0.0006	Up	0.0502651	1	-	0	1	-	0.0323366	1	-	0	1	-	1.55038	0.6493	-	0.0216972	0.95015	-
TCONS_00006593	LOC_Os01g71830	0.956071	0.25285	-	1.39326	0.08065	-	2.38188	0.0044	Up	2.04865	0.01135	Up	-0.208939	0.71095	-	0.819851	0.1181	-	0.565472	0.43105	-	0.890603	0.19325	-
TCONS_00006595	LOC_Os01g71860	-0.49564	0.7099	-	0.174793	0.88385	-	2.2175	0.02805	Up	0.426873	0.6934	-	0.796501	0.28715	-	-0.606929	0.461	-	0.883918	0.3936	-	0.0217773	0.98265	-
TCONS_00006605	LOC_Os01g71970	0.912418	0.2643	-	0.404995	0.65305	-	2.20492	0.0126	Up	0.897219	0.3217	-	0.755538	0.16705	-	0.170409	0.76395	-	1.26378	0.1758	-	0.76629	0.3974	-
TCONS_00006613	LOC_Os01g72130	0.116431	0.9254	-	1.0457	0.34845	-	2.94819	0.03195	Up	1.30095	0.3132	-	0.892669	0.2817	-	0.829205	0.30485	-	1.42914	0.18775	-	0.621149	0.55105	-
TCONS_00006614	LOC_Os01g72140	0.336948	0.7044	-	1.7908	0.0331	Up	1.41574	0.0738	-	-0.783001	0.38255	-	0.0588536	0.9188	-	-1.13394	0.07075	-	-0.132398	0.85095	-	-1.82904	0.02855	Down
TCONS_00006623	LOC_Os01g72230	0.165366	0.8087	-	0.210776	0.7496	-	-0.713346	0.35395	-	-0.677787	0.3962	-	-1.04543	0.09415	-	-1.16738	0.07465	-	-2.30939	0.0268	Down	-1.55804	0.06045	-
TCONS_00006651	LOC_Os01g72460	-1.01739	0.38195	-	1.61926	0.0703	-	1.60774	0.17885	-	1.27347	0.2483	-	2.40407	0.0069	Up	2.66653	0.0032	Up	1.89772	0.0597	-	1.11417	0.26525	-
TCONS_00006652	LOC_Os01g72460	-1.2986	0.2145	-	0.931956	0.2521	-	2.00213	0.04395	Up	0.733944	0.47145	-	2.43112	0.00525	Up	2.24154	0.01015	Up	1.90146	0.1076	-	1.25429	0.2949	-
TCONS_00006658	LOC_Os01g72550	0	1	-	0	1	-	8.24458	1	-	7.67085	1	-	9.47171	0.0201	Up	7.69161	1	-	10.188	0.02155	Up	0	1	-
TCONS_00006661	LOC_Os01g72560	4.88931	1	-	-1.70267	1	-	7.1372	0.2847	-	7.4559	0.26765	-	-1.18569	1	-	0.93428	1	-	10.4303	0.0415	Up	9.22547	0.26645	-
TCONS_00006681	LOC_Os01g72700	0.289308	0.7438	-	0.347568	0.6752	-	-1.62837	0.10115	-	-0.057169	0.94645	-	-1.10975	0.08205	-	-0.2963	0.60665	-	-1.8763	0.0351	Down	-0.449163	0.5506	-
TCONS_00006685	LOC_Os01g72740	-0.167931	0.83265	-	-0.154387	0.8534	-	-3.23387	0.0064	Down	-1.09156	0.20015	-	-1.56993	0.022	Down	-1.2635	0.04355	Down	-4.49248	0.02515	Down	-1.02537	0.2328	-
TCONS_00006687	LOC_Os01g72780	-0.382192	0.49435	-	0.211898	0.6886	-	-1.72161	0.0321	Down	-0.700849	0.347	-	-1.00234	0.07635	-	-0.792239	0.1491	-	-1.24371	0.10695	-	-0.325653	0.6587	-
TCONS_00006702	LOC_Os01g72860	-0.961076	0.01525	-	-0.457804	0.2245	-	1.46481	0.05135	-	0.673677	0.34555	-	0.861705	0.0612	-	1.01762	0.03345	Up	1.62023	0.03235	Up	0.654858	0.3574	-
TCONS_00006710	LOC_Os01g72910	-0.395451	0.7246	-	-0.362833	0.7508	-	3.40283	0.0026	Up	1.78293	0.0819	-	0.444827	0.54895	-	1.852	0.0139	Up	2.10654	0.04335	Up	1.59943	0.10375	-
TCONS_00006715	LOC_Os01g72970	-4.427	0.25095	-	-1.0471	0.26245	-	2.75987	0.02315	Up	0.635423	0.57815	-	4.37782	0.25675	-	3.84724	0.2594	-	2.73274	0.0254	Up	1.04195	0.34765	-
TCONS_00006723	LOC_Os01g73040	-0.294337	0.655	-	-0.492371	0.4497	-	1.09663	0.1436	-	0.174818	0.8182	-	0.301891	0.5762	-	0.0811183	0.8789	-	1.45813	0.0459	Up	0.133489	0.8632	-
TCONS_00006749	LOC_Os01g73110	1.71713	0.22535	-	-0.255536	0.8751	-	3.39517	0.27885	-	1.77365	0.46815	-	2.2497	0.02565	Up	1.56778	0.10695	-	4.13223	0.2632	-	2.49733	0.32325	-
TCONS_00006753	LOC_Os01g73200	0.00254207	0.99595	-	-0.356682	0.57075	-	-0.876586	0.2457	-	-1.1318	0.13405	-	-1.12163	0.04065	Down	-0.284002	0.5669	-	-1.16571	0.113	-	-0.820306	0.27425	-
TCONS_00006788	LOC_Os01g73530	-2.27331	0.0079	Down	-0.711316	0.139	-	1.8064	0.05525	-	0.317907	0.72915	-	1.50012	0.1516	-	2.16016	0.039	Up	1.33411	0.19035	-	0.0651284	0.94895	-
TCONS_00006790	LOC_Os01g73550	-0.680334	0.21795	-	0.140655	0.7816	-	-1.63005	0.03245	Down	-0.645128	0.33925	-	-0.842808	0.102	-	-0.833268	0.11305	-	-1.46935	0.04095	Down	-0.640278	0.3317	-
TCONS_00006806	LOC_Os01g73656	13.8666	5e-05	Up	0	1	-	0	1	-	0	1	-	-0.407562	0.3843	-	-0.187753	0.69405	-	0	1	-	0	1	-
TCONS_00006813	LOC_Os01g73670	3.54501	5e-05	Up	-0.756174	0.32745	-	-0.0403395	0.9548	-	-0.13725	0.85635	-	0.430234	0.37255	-	0.0686682	0.88535	-	0.486094	0.5533	-	-0.0731732	0.92685	-
TCONS_00006821	LOC_Os01g73720	6.93091	1	-	8.50603	0.0265	Up	6.95958	1	-	6.35567	1	-	1.1919	1	-	-0.60163	1	-	1.2008	0.4742	-	0.306299	1	-
TCONS_00006837	LOC_Os01g73770	0	1	-	0	1	-	11.117	0.00035	Up	10.8724	0.0023	Up	12.5764	5e-05	Up	12.3413	5e-05	Up	11.4781	0.0002	Up	12.6645	5e-05	Up
TCONS_00006848	XLOC_003310	0	1	-	0	1	-	9.75809	5e-05	Up	5.40234	1	-	9.42128	5e-05	Up	7.28901	1	-	8.87693	0.0001	Up	3.86619	1	-
TCONS_00006863	LOC_Os01g74146	-0.331793	0.71915	-	-0.313688	0.73395	-	2.01865	0.0129	Up	0.106695	0.8936	-	1.56333	0.014	Up	0.606092	0.3332	-	2.04432	0.0239	Up	0.616847	0.48965	-
TCONS_00006864	LOC_Os01g74152	0.160466	0.8369	-	-0.201766	0.8015	-	2.71482	0.001	Up	0.853536	0.25835	-	1.8621	0.00115	Up	0.466647	0.3824	-	2.70375	0.0008	Up	0.637355	0.38315	-
TCONS_00006866	LOC_Os01g74180	-0.0486914	0.92745	-	-1.0152	0.1251	-	0.347937	0.66595	-	0.0747892	0.92295	-	0.41573	0.42195	-	0.0601014	0.9086	-	2.09573	0.04085	Up	0.657523	0.5131	-
TCONS_00006880	LOC_Os01g74300	-13.8309	0.124	-	0.769794	0.705	-	2.13123	0.50335	-	-0.856831	0.7722	-	16.0448	0.0398	Up	13.8122	0.1141	-	1.02231	0.6849	-	-0.550483	0.7725	-
TCONS_00006885	LOC_Os01g74410	0.971381	0.01605	-	0.0421472	0.91755	-	-1.42939	0.0407	Down	-0.92439	0.1709	-	-1.27494	0.0073	Down	-1.52944	0.00125	Down	-2.04306	0.0086	Down	-1.34055	0.0615	-
TCONS_00006888	XLOC_003336	8.68304	0.0067	Up	0	1	-	0	1	-	0	1	-	-1.08595	0.3145	-	-0.070901	0.9424	-	0	1	-	0	1	-
TCONS_00006890	LOC_Os01g74490	-1.04348	0.33955	-	-0.417011	0.67605	-	1.62599	0.0675	-	1.5328	0.08345	-	0.97862	0.16005	-	2.49566	0.00025	Up	2.06061	0.02205	Up	2.05201	0.0198	Up
TCONS_00006932	LOC_Os01g01340	0.778818	0.05365	-	0.233033	0.54665	-	-1.27773	0.1069	-	-0.0511487	0.9473	-	-1.09133	0.0503	-	-1.15905	0.0439	Down	-1.22224	0.1141	-	0.0171057	0.9831	-
TCONS_00006961	LOC_Os01g01620	-1.6235	5e-05	Down	-0.387853	0.31885	-	1.33816	0.0775	-	0.357338	0.6016	-	0.749602	0.09865	-	0.216636	0.6414	-	1.83785	0.01695	Up	0.51688	0.44745	-
TCONS_00006963	LOC_Os01g01660	-1.88486	0.0084	Down	2.977	5e-05	Up	-1.06971	0.12125	-	-0.242882	0.7106	-	-0.869092	0.15475	-	-1.68184	0.01025	Down	-2.22512	0.00305	Down	-1.4967	0.0445	Down
TCONS_00007009	LOC_Os01g02080	0.123594	0.8714	-	0.0536285	0.94095	-	-3.26937	0.0051	Down	-0.804379	0.31885	-	-1.36705	0.02865	Down	-0.890743	0.1317	-	-3.7146	0.00435	Down	-1.07662	0.19505	-
TCONS_00007051	LOC_Os01g02390	-0.863046	0.3524	-	-0.640696	0.4368	-	2.65446	0.0389	Up	1.63324	0.2071	-	1.35232	0.1551	-	1.78406	0.0788	-	3.06287	0.02245	Up	1.69033	0.18855	-
TCONS_00007115	LOC_Os01g02920	-0.420868	0.44885	-	-0.0905441	0.86225	-	0.885611	0.195	-	0.504706	0.45925	-	1.0337	0.03395	Up	0.987482	0.04145	-	2.0363	0.0047	Up	1.08244	0.11035	-
TCONS_00007131	LOC_Os01g03020	4.13007	0.02795	Up	1.17467	0.3409	-	1.14439	0.4926	-	0.390328	0.4207	-	-0.302716	0.6168	-	-0.349797	0.5636	-	-0.106289	0.95375	-	-0.724451	0.69555	-
TCONS_00007153	LOC_Os01g03130	-1.38535	0.18605	-	-0.189094	0.8409	-	3.33755	5e-05	Up	0.869681	0.27085	-	2.1423	0.00225	Up	0.0580137	0.9333	-	2.76005	0.00125	Up	0.808699	0.3078	-
TCONS_00007161	LOC_Os01g03290	0	1	-	0.00151245	1	-	10.7851	5e-05	Up	9.5985	0.0008	Up	0	1	-	0	1	-	7.8814	1	-	9.15631	0.2157	-
TCONS_00007163	LOC_Os01g03310	1.01824	0.3602	-	-0.380054	0.76395	-	1.60529	0.07005	-	0.963678	0.2846	-	-0.941897	0.23095	-	-1.70626	0.04865	Down	1.19158	0.18455	-	0.498937	0.5971	-
TCONS_00007164	LOC_Os01g03320	-0.210662	0.83515	-	-2.76658	0.0546	-	2.65803	0.00405	Up	1.01112	0.23555	-	1.20013	0.0604	-	1.05073	0.09455	-	5.54908	0.0028	Up	3.05534	0.01195	Up
TCONS_00007165	LOC_Os01g03330	0.233176	0.6435	-	-1.18186	0.06705	-	2.35104	0.0007	Up	1.31987	0.05235	-	1.21525	0.00955	Up	0.825434	0.07605	-	3.60327	5e-05	Up	2.10281	0.00405	Up
TCONS_00007166	LOC_Os01g03340	-4.02934	0.00535	Down	-1.00399	0.04195	Down	2.6208	0.0138	Up	1.27017	0.1309	-	0.749267	0.54935	-	0.259412	0.86625	-	3.7971	0.01305	Up	2.12235	0.0128	Up
TCONS_00007168	LOC_Os01g03360	0.861747	0.20775	-	-0.492103	0.56295	-	3.78977	0.06815	-	2.03011	0.1322	-	2.57376	5e-05	Up	1.15039	0.0152	Up	4.38368	0.03805	Up	2.39979	0.0991	-
TCONS_00007173	LOC_Os01g03380	-7.3159	1	-	-7.3159	1	-	-6.96548	1	-	2.57799	0.15005	-	8.14818	1	-	0	1	-	10.0117	0.0073	Up	9.61559	0.0121	Up
TCONS_00007174	LOC_Os01g03390	-1.64257	0.003	Down	-1.47182	0.0075	Down	3.44611	0.0004	Up	2.07667	0.00585	Up	1.36207	0.0058	Up	1.62527	0.001	Up	4.82774	5e-05	Up	3.00078	0.0004	Up
TCONS_00007190	LOC_Os01g03750	0.0228298	0.9792	-	0.0202989	0.98045	-	3.18928	0.0003	Up	0.871976	0.26095	-	2.53518	0.00015	Up	0.936892	0.12065	-	3.37418	0.0001	Up	1.54684	0.04515	Up
TCONS_00007198	LOC_Os01g03870	-0.528129	0.50285	-	-0.362341	0.65215	-	1.24199	0.0862	-	1.01201	0.1832	-	0.829303	0.1413	-	1.56193	0.0072	Up	1.28609	0.0875	-	1.03958	0.1626	-
TCONS_00007202	LOC_Os01g03914	-0.952052	0.041	-	-0.175165	0.68855	-	2.5894	0.00415	Up	1.42278	0.0701	-	0.949154	0.0523	-	0.77049	0.10645	-	2.90668	0.0047	Up	1.48128	0.07185	-
TCONS_00007208	LOC_Os01g03940	-1.12798	0.3149	-	-0.17283	0.8622	-	2.17617	0.0173	Up	0.588411	0.49915	-	1.18507	0.0825	-	0.408253	0.55835	-	0.786675	0.38105	-	0.386228	0.65935	-
TCONS_00007211	LOC_Os01g04000	0	1	-	0	1	-	9.07321	0.0288	Up	0	1	-	0	1	-	0	1	-	0	1	-	0	1	-
TCONS_00007215	LOC_Os01g04050	0.524203	0.17845	-	-1.77246	0.0002	Down	2.40264	0.0064	Up	1.86081	0.0184	Up	0.677625	0.1549	-	0.847979	0.07785	-	3.05101	5e-05	Up	2.07098	0.0039	Up
TCONS_00007239	LOC_Os01g04330	-1.97242	1	-	11.7193	0.0697	-	15.8019	0.0796	-	12.4587	0.0796	-	-0.08184	1	-	-0.08184	1	-	4.20972	0.0052	Up	1.2782	0.3064	-
TCONS_00007241	LOC_Os01g04330	-1.89557	0.09165	-	-0.0682889	0.95	-	5.51861	5e-05	Up	2.68346	0.0064	Up	4.09695	5e-05	Up	2.30971	0.00155	Up	5.24637	0.00015	Up	2.73743	0.01365	Up
TCONS_00007242	LOC_Os01g04360	8.32675	1	-	7.55868	1	-	9.02588	0.0164	Up	7.39889	1	-	1.77297	0.15175	-	1.09064	0.3603	-	1.24143	1	-	1.3313	0.4662	-
TCONS_00007245	LOC_Os01g04409	-0.34106	0.44595	-	-0.270032	0.5553	-	2.04266	0.00975	Up	0.973617	0.18945	-	-11.7443	0.19575	-	-2.26099	0.0526	-	1.67779	0.0656	-	0.864604	0.3107	-
TCONS_00007247	LOC_Os01g04409	0.292075	0.8236	-	-0.701077	0.6641	-	-0.298661	0.6332	-	-11.2528	0.0989	-	3.4177	0.0163	Up	3.32638	0.01815	Up	1.35247	0.6668	-	0.169482	0.8163	-
TCONS_00007276	LOC_Os01g04670	1.8682	0.1743	-	1.8126	0.1845	-	2.81765	0.04495	Up	2.05202	0.12565	-	1.28912	0.0754	-	0.396981	0.6024	-	2.03286	0.0512	-	1.08664	0.29545	-
TCONS_00007286	LOC_Os01g04814	0	1	-	0	1	-	0	1	-	10.4766	0.0572	-	8.77089	0.0492	Up	7.94615	1	-	10.2442	0.02725	Up	8.77842	0.0404	Up
TCONS_00007309	LOC_Os01g04990	9.65772	0.2694	-	7.85585	1	-	10.9195	0.04295	Up	1.14068	1	-	-0.0608726	0.90275	-	-0.68968	0.59675	-	2.78471	0.30545	-	2.25261	0.4461	-
TCONS_00007310	LOC_Os01g04990	0.25881	1	-	8.09995	1	-	4.26209	1	-	11.4713	0.0289	Up	0.429207	1	-	9.12402	0.18355	-	-0.880667	1	-	-2.27837	1	-
TCONS_00007311	LOC_Os01g04990	0.733117	0.1949	-	-0.0655965	0.91305	-	-2.70391	0.04505	Down	-1.03627	0.23275	-	-0.635087	0.2066	-	-0.503106	0.30825	-	-1.1158	0.1712	-	-0.406242	0.5818	-
TCONS_00007313	LOC_Os01g05010	-0.559168	0.3527	-	0.2794	0.60825	-	-1.71755	0.01875	Down	-0.682875	0.31715	-	-0.453446	0.38185	-	-0.39172	0.45585	-	-1.46974	0.0493	Down	-0.737743	0.28555	-
TCONS_00007325	LOC_Os01g05080	1.46687	0.04765	Up	0.539929	0.4761	-	-2.11588	0.05865	-	-0.892898	0.32865	-	-0.618187	0.23905	-	-0.627093	0.2279	-	-0.988538	0.2301	-	-1.09131	0.196	-
TCONS_00007347	LOC_Os01g05480	-0.812969	0.4805	-	-8.57323	0.25165	-	0.720732	0.67965	-	-8.50341	1	-	-0.538346	1	-	1.93729	0.21975	-	9.31468	0.0369	Up	8.71293	0.04865	Up
TCONS_00007351	LOC_Os01g05490	0	1	-	0	1	-	0	1	-	0	1	-	0	1	-	8.24603	0.0428	Up	0	1	-	0	1	-
TCONS_00007362	LOC_Os01g05540	3.79373	0.0212	Up	2.13308	0.13795	-	0.195873	1	-	1.05702	0.39605	-	-0.560551	0.36725	-	-0.28169	0.6383	-	-0.690118	0.4906	-	-1.32491	0.19395	-
TCONS_00007365	LOC_Os01g05585	0	1	-	0	1	-	0	1	-	0	1	-	0	1	-	0	1	-	0	1	-	9.68527	0.02405	Up
TCONS_00007374	LOC_Os01g05660	6.77634	1	-	8.06919	1	-	8.59685	0.01345	Up	6.83591	1	-	0.358518	1	-	2.15876	0.403	-	1.0073	0.67285	-	-0.459535	1	-
TCONS_00007380	LOC_Os01g05660	0.630717	0.81375	-	-9.72474	0.0533	-	0.953459	0.68755	-	0.0967811	0.9663	-	0.533187	0.83285	-	1.23457	0.65315	-	10.5615	0.00755	Up	10.2431	0.01325	Up
TCONS_00007381	LOC_Os01g05660	11.208	0.12245	-	8.80084	0.0429	Up	6.74668	1	-	9.69051	0.01755	Up	0.524401	0.8486	-	-0.624381	0.8105	-	-2.25937	1	-	-4.22317	1	-
TCONS_00007399	LOC_Os01g06000	-7.84871	1	-	0.715911	0.78605	-	-7.50649	1	-	-7.50649	1	-	0	1	-	8.31601	0.0158	Up	-8.27204	1	-	-8.27204	1	-
TCONS_00007414	LOC_Os01g06220	-2.11793	0.05295	-	-0.404616	0.649	-	-0.348688	0.67105	-	-0.270531	0.74515	-	0.213958	0.7753	-	2.08659	0.0074	Up	0.0752204	0.9252	-	0.387697	0.64475	-
TCONS_00007415	LOC_Os01g06240	-1.73251	1	-	-0.22928	1	-	1.1912	1	-	0.0739123	1	-	2.3342	0.04385	Up	2.61425	0.032	Up	1.74814	0.1774	-	0.964841	1	-
TCONS_00007438	LOC_Os01g06500	-0.28291	0.7663	-	-0.284026	0.7614	-	1.31135	0.2048	-	0.513627	0.61	-	1.5489	0.01925	Up	0.869352	0.21125	-	1.13676	0.2675	-	0.446652	0.6575	-
TCONS_00007441	LOC_Os01g06520	11.1458	5e-05	Up	0	1	-	0	1	-	0	1	-	-1.22446	0.034	Down	-0.952011	0.0935	-	0	1	-	0	1	-
TCONS_00007448	LOC_Os01g06560	3.12472	0.1058	-	0.158244	1	-	4.40663	0.08565	-	3.58529	0.08715	-	2.65501	0.00525	Up	1.39817	0.1299	-	3.61047	0.0499	Up	2.21401	0.15795	-
TCONS_00007449	LOC_Os01g06560	10.5192	0.1831	-	-0.00327536	1	-	0.00147364	1	-	-0.00442957	1	-	2.3205	0.02605	Up	2.17567	0.0319	Up	-0.0280104	1	-	8.30826	1	-
TCONS_00007453	LOC_Os01g06590	-0.138753	0.8079	-	-0.467325	0.438	-	2.53538	0.11715	-	0.527673	0.66645	-	1.70371	0.01845	Up	0.51318	0.4789	-	2.40151	0.1648	-	0.395641	0.79415	-
TCONS_00007454	LOC_Os01g06590	-0.815265	0.16295	-	-0.651103	0.24865	-	3.02174	0.02425	Up	1.45147	0.1508	-	1.71	0.04635	Up	1.38146	0.0648	-	2.9598	0.0377	Up	1.66859	0.1419	-
TCONS_00007462	LOC_Os01g06630	8.67493	0.01275	Up	0	1	-	12.9037	5e-05	Up	7.60185	1	-	4.32258	0.0045	Up	1.50885	0.15135	-	13.2369	5e-05	Up	7.99074	1	-
TCONS_00007463	LOC_Os01g06660	-0.930484	0.0563	-	-0.484713	0.27795	-	1.33832	0.0552	-	0.794488	0.23155	-	0.792523	0.0848	-	1.26373	0.00765	Up	1.60799	0.0216	Up	0.931202	0.1571	-
TCONS_00007469	LOC_Os01g06740	9.26866	0.0218	Up	0	1	-	0	1	-	0	1	-	2.54681	0.1522	-	2.97705	0.1651	-	0	1	-	0	1	-
TCONS_00007470	LOC_Os01g06740	13.3877	5e-05	Up	0	1	-	0	1	-	0	1	-	2.54554	5e-05	Up	3.60978	5e-05	Up	0	1	-	0	1	-
TCONS_00007482	LOC_Os01g06990	0	1	-	0	1	-	0	1	-	0	1	-	7.25356	1	-	0	1	-	10.1779	0.0073	Up	0	1	-
TCONS_00007501	LOC_Os01g07110	-8.19737	1	-	-8.0452	1	-	2.80754	0.04685	Up	-7.78855	1	-	0	1	-	0	1	-	8.93194	0.0846	-	7.98147	1	-
TCONS_00007507	LOC_Os01g07110	8.5271	0.04375	Up	-0.0154764	1	-	-0.0183539	1	-	-0.0183539	1	-	1.15067	0.25935	-	0.938257	0.348	-	0	1	-	0	1	-
TCONS_00007508	LOC_Os01g07110	-0.0632541	1	-	6.39967	1	-	9.63743	0.04065	Up	8.93567	0.04065	Up	4.43174	1	-	0.754559	1	-	3.17546	0.2836	-	-4.857	1	-
TCONS_00007520	LOC_Os01g07170	1.50365	0.14985	-	1.41215	0.18415	-	-0.585332	0.6404	-	0.268272	0.83965	-	-1.22132	0.04755	Down	-0.461373	0.4197	-	-7.94336	0.2297	-	-1.33353	0.195	-
TCONS_00007570	LOC_Os01g07420	0.0416595	0.95625	-	0.409404	0.5928	-	-1.36813	0.1318	-	-0.68783	0.4078	-	-0.336587	0.5694	-	-0.985855	0.1255	-	-0.904012	0.26565	-	-1.89346	0.03425	Down
TCONS_00007579	LOC_Os01g07500	-0.569225	0.66645	-	-10.942	0.05155	-	-8.25218	0.1398	-	-0.507187	0.69355	-	-8.64202	0.1272	-	1.1198	0.1619	-	11.0977	0.04625	Up	11.5715	0.04625	Up
TCONS_00007584	LOC_Os01g07530	0.748706	0.27165	-	-0.0488527	0.9457	-	3.9599	5e-05	Up	1.19088	0.11755	-	2.63695	5e-05	Up	0.324484	0.52005	-	4.27821	5e-05	Up	1.76976	0.01895	Up
TCONS_00007587	LOC_Os01g07570	-0.135553	0.873	-	0.306676	0.70445	-	-2.25161	0.041	Down	-0.822409	0.3327	-	-0.692589	0.25085	-	-0.275626	0.65015	-	-1.99085	0.0405	Down	-0.630724	0.40665	-
TCONS_00007612	LOC_Os01g07750	-0.106626	0.84815	-	-0.411392	0.4701	-	1.16223	0.0867	-	0.221288	0.7364	-	0.587445	0.21095	-	0.287392	0.5346	-	1.45246	0.03855	Up	0.388147	0.57225	-
TCONS_00007634	LOC_Os01g07920	-7.25007	0.16175	-	-8.94348	0.04635	Down	-8.63595	0.21165	-	-0.799592	0.71455	-	7.06961	0.12495	-	-1.593	1	-	-0.0176373	1	-	2.02339	1	-
TCONS_00007640	LOC_Os01g07940	-1.60668	0.4858	-	-8.60875	0.04215	Down	-7.7741	1	-	-0.53266	1	-	-0.0678475	1	-	1.04389	1	-	7.10649	1	-	-0.0180306	1	-
TCONS_00007649	LOC_Os01g07970	0.230426	0.68015	-	0.135562	0.8137	-	1.99817	0.00655	Up	0.596819	0.38825	-	0.861828	0.0738	-	0.120009	0.7986	-	1.46693	0.0382	Up	0.514022	0.458	-
TCONS_00007686	LOC_Os01g08440	-0.394154	0.698	-	-0.278548	0.79105	-	-3.46211	0.0238	Down	0.112387	0.8887	-	-0.993118	0.155	-	0.240583	0.71445	-	-3.12615	0.03565	Down	-0.341746	0.7193	-
TCONS_00007725	LOC_Os01g08680	-0.842875	0.21385	-	-0.165128	0.7884	-	2.73825	0.00015	Up	1.21783	0.07855	-	2.20664	5e-05	Up	1.52557	0.0069	Up	2.53043	0.00085	Up	0.808253	0.24095	-
TCONS_00007745	LOC_Os01g08780	-0.399459	0.7344	-	0.453394	0.68195	-	2.29542	0.0123	Up	0.83834	0.36615	-	1.42436	0.046	Up	1.23992	0.08745	-	1.72285	0.05245	-	1.29269	0.14075	-
TCONS_00007752	LOC_Os01g08860	1.67141	0.34065	-	0.503869	0.76585	-	4.93166	0.11185	-	3.02293	0.1317	-	3.52137	0.00235	Up	3.80815	0.0017	Up	3.53294	0.0532	-	3.66175	0.05235	-
TCONS_00007783	LOC_Os01g09280	-0.173988	0.80245	-	-0.332634	0.63575	-	1.85121	0.0498	Up	1.29209	0.15685	-	0.677596	0.26495	-	0.715596	0.2604	-	1.28567	0.1588	-	0.442424	0.6413	-
TCONS_00007792	LOC_Os01g09310	-5.11967	0.19535	-	-2.76132	0.1075	-	-10.7451	0.0704	-	-11.0182	0.04455	Down	1.8625	1	-	4.38774	0.1962	-	-7.49854	1	-	-3.29339	1	-
TCONS_00007797	LOC_Os01g09320	0.180278	0.6235	-	-0.262853	0.47745	-	2.20193	0.01715	Up	0.851144	0.2655	-	1.46029	0.01055	Up	1.06719	0.04375	Up	1.86488	0.049	Up	1.24096	0.1124	-
TCONS_00007809	LOC_Os01g09420	-2.53908	0.00885	Down	-2.47939	0.01335	Down	-0.191473	0.77935	-	-0.217442	0.75015	-	-0.00604631	0.9925	-	0.160255	0.8071	-	0.632216	0.44305	-	0.279122	0.73255	-
TCONS_00007827	LOC_Os01g09540	0.93216	0.2041	-	0.0758198	0.9226	-	-2.551	0.02235	Down	-0.710303	0.42185	-	-1.03135	0.07425	-	-0.919959	0.10565	-	-1.26308	0.16205	-	0.0508286	0.94685	-
TCONS_00007841	LOC_Os01g09620	1.10441	0.01995	Up	0.531931	0.272	-	1.45716	0.0372	Up	0.156933	0.82	-	0.673447	0.13055	-	-0.00164485	0.99615	-	1.36959	0.04115	Up	0.442581	0.5134	-
TCONS_00007845	LOC_Os01g09640	0.177522	0.7061	-	0.189365	0.6847	-	3.00363	0.0003	Up	1.9283	0.0118	Up	1.74528	0.00055	Up	1.80703	0.00025	Up	2.99505	0.00055	Up	2.14289	0.0049	Up
TCONS_00007854	LOC_Os01g09740	-1.55224	0.29225	-	-0.0926697	0.92605	-	-11.2906	0.04255	Down	-0.0868487	0.93285	-	-2.66877	0.30335	-	0.871407	0.42105	-	0.0856415	0.9343	-	-0.490498	0.6552	-
TCONS_00007857	LOC_Os01g09750	-0.119953	0.858	-	0.26861	0.67735	-	-2.06191	0.02415	Down	-0.481156	0.527	-	-1.36152	0.02425	Down	-0.788741	0.14375	-	-1.77286	0.0419	Down	-0.619386	0.4109	-
TCONS_00007862	LOC_Os01g09790	1.26483	1	-	-0.110624	1	-	-0.00122807	1	-	9.71644	0.0508	-	5.69796	1	-	-1.13481	1	-	7.89881	1	-	9.92708	0.0455	Up
TCONS_00007880	LOC_Os01g09880	-0.173178	0.78725	-	0.376461	0.5346	-	-3.26927	0.00395	Down	-1.26131	0.09215	-	-1.14356	0.03895	Down	-0.92413	0.08845	-	-3.3217	0.0012	Down	-2.14478	0.0104	Down
TCONS_00007916	LOC_Os01g10250	-8.98669	0.0419	Down	-9.09775	0.08125	-	1.50742	0.55695	-	-0.982674	0.5997	-	10.1748	0.0322	Up	-0.101061	1	-	9.94429	0.1587	-	0.969015	1	-
TCONS_00007918	LOC_Os01g10250	-0.381742	0.49435	-	0.0130276	0.9796	-	2.25531	0.0071	Up	1.22134	0.1002	-	1.55299	0.00715	Up	1.4333	0.0107	Up	2.16588	0.0057	Up	1.09617	0.13905	-
TCONS_00007935	LOC_Os01g10450	0.0328099	0.9401	-	0.106739	0.8007	-	-1.02665	0.1104	-	-0.554439	0.39215	-	-0.991116	0.04755	-	-1.17754	0.02635	Down	-1.02831	0.1965	-	-1.01803	0.19365	-
TCONS_00007936	XLOC_003791	-1.10831	0.3595	-	-0.261824	0.80065	-	-2.93839	0.03435	Down	-0.966848	0.32885	-	-1.34122	0.1861	-	-0.487257	0.61155	-	-2.82562	0.0575	-	-1.09459	0.3251	-
TCONS_00007944	LOC_Os01g10504	-4.98164	0.02605	Down	-2.619	0.05625	-	0.0376039	0.96285	-	-0.224333	0.78745	-	0.6988	1	-	0.545772	1	-	1.97087	0.05905	-	0.987514	0.3452	-
TCONS_00007992	LOC_Os01g10800	-0.80197	0.2242	-	-0.309039	0.6212	-	-1.6121	0.04755	Down	-1.04742	0.16755	-	-0.711247	0.20495	-	-0.77921	0.17405	-	-0.987585	0.18155	-	-0.829997	0.2609	-
TCONS_00007996	LOC_Os01g10890	-0.116073	0.82625	-	-0.00344836	0.994	-	1.03873	0.12545	-	0.530321	0.43345	-	-0.00378691	0.99405	-	0.28083	0.55455	-	1.4708	0.02645	Up	0.459751	0.48375	-
TCONS_00008029	LOC_Os01g11270	-6.63591	1	-	-0.236817	1	-	2.55926	0.1612	-	-6.28471	1	-	6.47246	1	-	8.2375	0.01235	Up	-6.10907	1	-	-6.10907	1	-
TCONS_00008047	LOC_Os01g11480	0	1	-	0	1	-	0	1	-	0	1	-	0	1	-	0	1	-	0	1	-	8.66078	0.02405	Up
TCONS_00008091	LOC_Os01g12110	-0.425088	0.7363	-	-0.294309	0.80775	-	0.575811	0.6123	-	1.03278	0.3524	-	1.37938	0.10505	-	1.74242	0.05	Up	1.83658	0.09315	-	2.17367	0.04335	Up
TCONS_00008108	LOC_Os01g12180	0.140742	0.85525	-	0.1387	0.8631	-	-2.36119	0.02375	Down	-0.345639	0.6801	-	-0.857158	0.15255	-	-0.530536	0.34635	-	-1.48241	0.0834	-	-0.650619	0.40055	-
TCONS_00008122	LOC_Os01g12280	-4.92092	0.18325	-	-11.3727	0.048	Down	-11.2081	0.0617	-	-7.6629	0.25155	-	-6.52902	1	-	-6.52902	1	-	-0.309095	1	-	-0.309095	1	-
TCONS_00008169	LOC_Os01g12430	-0.0037958	0.99455	-	-0.114241	0.85935	-	2.28941	0.00195	Up	1.46885	0.0337	Up	1.45813	0.006	Up	1.77213	0.0013	Up	2.1824	0.0024	Up	1.41912	0.0369	Up
TCONS_00008174	LOC_Os01g12520	-0.444149	0.75695	-	-0.246814	0.8585	-	4.39679	0.00075	Up	3.00196	0.00975	Up	3.43608	5e-05	Up	3.60054	5e-05	Up	4.35749	0.00105	Up	2.92606	0.00865	Up
TCONS_00008176	LOC_Os01g12560	0.239238	0.7707	-	0.759348	0.32205	-	-1.99311	0.05385	-	-0.594364	0.4787	-	-1.03388	0.09155	-	-0.863239	0.15795	-	-1.7888	0.0444	Down	-0.860102	0.2339	-
TCONS_00008181	LOC_Os01g12580	1.9077	0.37175	-	-8.70235	0.13265	-	5.72458	0.1336	-	2.38909	0.2315	-	2.99102	0.00775	Up	0.783729	0.3874	-	14.6374	0.10065	-	9.73476	0.12335	-
TCONS_00008189	LOC_Os01g12660	1.1493	0.21205	-	-0.968768	0.3892	-	3.70436	5e-05	Up	1.43873	0.0697	-	2.77418	5e-05	Up	1.22438	0.02685	Up	4.89134	5e-05	Up	1.37917	0.164	-
TCONS_00008205	LOC_Os01g12840	1.02236	0.28705	-	1.21016	0.20315	-	2.69296	0.08615	-	0.371683	0.805	-	1.62529	0.01825	Up	0.500983	0.4408	-	0.52116	0.6368	-	-0.533039	0.6392	-
TCONS_00008206	LOC_Os01g12840	-0.856353	0.3113	-	-0.875013	0.3129	-	0.962128	0.37605	-	0.563384	0.55625	-	2.09028	0.0138	Up	0.137837	0.87605	-	2.37343	0.07345	-	1.32974	0.284	-
TCONS_00008212	LOC_Os01g12900	-0.47884	0.50545	-	-0.287908	0.67675	-	-2.45127	0.0163	Down	-0.210052	0.773	-	-0.688206	0.2293	-	-0.0136456	0.9796	-	-1.31464	0.1072	-	-0.0587435	0.9407	-
TCONS_00008229	LOC_Os01g13200	0	1	-	0	1	-	12.1609	0.0757	-	0	1	-	7.27555	1	-	8.25018	0.02515	Up	0	1	-	0	1	-
TCONS_00008231	LOC_Os01g13210	2.35583	0.04815	Up	1.04509	0.3971	-	0.878265	0.6995	-	0.907328	0.6738	-	0.236444	0.77635	-	0.264423	0.77365	-	0.384424	0.5655	-	0.177052	0.5203	-
TCONS_00008241	LOC_Os01g13280	-1.25625	0.2764	-	0.41529	0.6205	-	1.48612	0.1131	-	1.08604	0.2217	-	0.818466	0.3784	-	1.37278	0.10955	-	1.89254	0.0218	Up	0.732044	0.3623	-
TCONS_00008281	LOC_Os01g13570	0.108383	0.8347	-	0.148769	0.77355	-	-1.66741	0.0327	Down	-0.44756	0.5291	-	-1.15539	0.03115	Down	-1.02219	0.0544	-	-2.09162	0.013	Down	-0.836291	0.2605	-
TCONS_00008285	LOC_Os01g13610	0.701936	0.59775	-	-0.161275	0.9177	-	-1.53095	0.236	-	-0.608712	0.61495	-	-0.914247	0.22975	-	-1.88503	0.03555	Down	-0.807703	0.4616	-	-0.500555	0.6479	-
TCONS_00008319	LOC_Os01g14050	11.6218	0.04345	Up	10.7143	0.0445	Up	-0.533152	1	-	8.92333	0.34	-	-0.919768	0.54325	-	-0.0882435	0.9528	-	2.86175	0.2887	-	1.07783	0.51225	-
TCONS_00008326	LOC_Os01g14080	0.628531	0.57465	-	0.707835	0.49435	-	2.56482	0.01265	Up	1.11231	0.2386	-	1.26919	0.04335	Up	0.921296	0.142	-	1.81256	0.02865	Up	0.300561	0.71675	-
TCONS_00008330	LOC_Os01g14100	-0.966755	0.15105	-	-0.826561	0.1939	-	1.98557	0.04615	Up	0.363092	0.70415	-	1.50337	0.0382	Up	1.0742	0.11235	-	2.71785	0.01495	Up	1.24063	0.16895	-
TCONS_00008357	LOC_Os01g14420	-0.00995704	0.9889	-	-0.0143584	0.9849	-	1.79528	0.01575	Up	0.403195	0.6025	-	0.845618	0.1355	-	0.435544	0.4467	-	2.02186	0.0128	Up	0.648335	0.4232	-
TCONS_00008366	LOC_Os01g14520	0.207894	0.86395	-	0.896256	0.3827	-	-2.72467	0.0831	-	-2.34615	0.09445	-	-11.0739	0.07415	-	-2.90473	0.0163	Down	-2.26598	0.0404	Down	-3.81513	0.02095	Down
TCONS_00008376	LOC_Os01g14610	-12.4338	0.03535	Down	0.111505	0.8959	-	-2.52455	0.25425	-	-0.406704	0.70525	-	6.79025	1	-	10.2429	0.03895	Up	-0.968404	0.4219	-	-0.44412	0.6577	-
TCONS_00008396	LOC_Os01g14850	0.27857	0.5336	-	-0.0399702	0.9311	-	-2.25692	0.0043	Down	-0.594285	0.37845	-	-0.821381	0.074	-	-0.183018	0.6856	-	-2.28059	0.0026	Down	-0.484456	0.4654	-
TCONS_00008401	LOC_Os01g14920	8.48965	0.1849	-	7.90024	1	-	3.22285	1	-	9.69225	0.04785	Up	0.752915	0.66515	-	0.338765	0.76225	-	0.420136	0.5092	-	-0.231006	0.5631	-
TCONS_00008415	LOC_Os01g14980	-2.26913	0.0284	Down	-0.240413	0.67715	-	-0.734774	0.31225	-	-0.699072	0.34295	-	0.210576	0.7879	-	0.117541	0.8766	-	-1.59073	0.1107	-	-0.424298	0.5736	-
TCONS_00008439	LOC_Os01g15110	-1.54681	0.01135	Down	-0.103104	0.8083	-	0.0890911	0.9313	-	0.138268	0.86805	-	-0.180904	0.83125	-	-0.840407	0.4138	-	1.10329	0.20965	-	-1.61036	0.2506	-
TCONS_00008447	LOC_Os01g15270	-2.60007	0.0003	Down	-0.182886	0.6645	-	2.99565	0.0009	Up	1.95322	0.00865	Up	1.97894	0.00045	Up	1.84158	0.0008	Up	3.13268	0.0008	Up	2.43446	0.0036	Up
TCONS_00008456	LOC_Os01g15320	-0.305248	0.67535	-	0.375809	0.57535	-	-1.80931	0.04735	Down	-0.700911	0.3658	-	-0.868317	0.12995	-	-1.15822	0.05645	-	-2.19232	0.0155	Down	-1.4017	0.0782	-
TCONS_00008458	LOC_Os01g15340	-1.2165	0.19365	-	-0.396365	0.645	-	2.48023	0.00155	Up	0.977086	0.18015	-	1.51753	0.017	Up	-0.223137	0.73755	-	2.9411	0.001	Up	1.07879	0.1641	-
TCONS_00008470	LOC_Os01g15480	-0.0742396	1	-	-0.0203442	1	-	8.07468	1	-	-0.084061	1	-	0	1	-	0.0534354	1	-	8.87788	0.0356	Up	-0.0226687	1	-
TCONS_00008486	LOC_Os01g15640	-0.806936	0.04895	-	0.0356951	0.92805	-	1.20717	0.19495	-	0.427941	0.60725	-	0.745902	0.1605	-	1.07046	0.0396	Up	0.850922	0.3492	-	0.490998	0.5599	-
TCONS_00008497	LOC_Os01g15810	0.0588995	0.96205	-	1.11402	0.33475	-	0.408783	0.7069	-	-0.116256	0.91095	-	2.20384	0.0047	Up	-0.796134	0.33735	-	1.06873	0.2166	-	-1.10467	0.2978	-
TCONS_00008505	LOC_Os01g15950	0	1	-	11.3801	0.0265	Up	0	1	-	0	1	-	9.31017	0.08065	-	0	1	-	-11.0883	0.04645	Down	-11.0883	0.04645	Down
TCONS_00008510	LOC_Os01g16000	-0.485002	0.2625	-	-0.269431	0.527	-	2.03161	0.00505	Up	0.665244	0.31825	-	0.789474	0.0841	-	0.217703	0.6312	-	1.94844	0.0071	Up	0.411101	0.52765	-
TCONS_00008552	LOC_Os01g16170	0.994386	0.16685	-	-1.28451	0.1697	-	0.529808	0.69375	-	1.7743	0.1963	-	0.274872	0.7252	-	1.98468	0.0108	Up	3.00344	0.109	-	2.48386	0.24765	-
TCONS_00008559	LOC_Os01g16220	-0.181113	0.8062	-	0.198413	0.7889	-	1.48061	0.04635	Up	0.0749464	0.92545	-	0.523716	0.32455	-	0.0445792	0.9338	-	1.19516	0.0798	-	-0.0606475	0.9276	-
TCONS_00008563	LOC_Os01g16260	-1.01325	0.0251	Down	-1.19917	0.00845	Down	0.0330548	0.96625	-	0.282038	0.68245	-	-0.285831	0.5524	-	0.24417	0.60005	-	-0.099473	0.8853	-	0.230488	0.7327	-
TCONS_00008568	LOC_Os01g16350	-0.00789986	0.98615	-	-0.100618	0.8271	-	1.92877	0.00985	Up	1.21507	0.0743	-	0.952213	0.04215	-	0.997739	0.0342	-	2.21398	0.00375	Up	1.18589	0.09425	-
TCONS_00008584	LOC_Os01g16430	-0.248205	0.5417	-	-2.447	5e-05	Down	1.49293	0.0439	Up	0.401512	0.55285	-	1.05842	0.02345	Up	0.562907	0.21015	-	1.93703	0.005	Up	0.617351	0.356	-
TCONS_00008613	LOC_Os01g16810	0.105321	0.9309	-	0.770302	0.45315	-	-0.816911	0.415	-	1.25027	0.16075	-	0.141372	0.82995	-	1.52163	0.01715	Up	-1.22017	0.21065	-	1.17857	0.14375	-
TCONS_00008619	LOC_Os01g16860	-5.22264	1	-	-5.23446	1	-	2.15242	1	-	-0.534504	1	-	7.82953	1	-	6.36095	1	-	9.06745	5e-05	Up	6.81358	1	-
TCONS_00008632	LOC_Os01g16890	0.884535	0.74625	-	-8.12067	1	-	-7.78243	1	-	0.591405	1	-	-8.98666	0.0752	-	-8.98666	0.0757	-	10.0861	0.0425	Up	0	1	-
TCONS_00008649	LOC_Os01g16960	-0.790776	0.1989	-	-0.52109	0.3842	-	2.26637	0.01945	Up	0.96984	0.3172	-	0.919123	0.16325	-	0.879572	0.1691	-	1.89149	0.05325	-	0.843128	0.3853	-
TCONS_00008657	LOC_Os01g17050	0.837952	0.43655	-	1.2142	0.28045	-	2.64694	0.01535	Up	0.634035	0.5226	-	1.96278	0.00255	Up	0.234847	0.7282	-	2.06793	0.0103	Up	-0.0248731	0.97575	-
TCONS_00008671	LOC_Os01g17065	-10.3275	0.02675	Down	-10.3216	0.0304	Down	-0.0820418	0.9565	-	0.307587	0.8284	-	-0.0299378	1	-	0.298223	1	-	-0.0469656	1	-	-0.0954632	1	-
TCONS_00008694	LOC_Os01g17430	12.3362	0.03295	Up	11.8155	0.03435	Up	13.4852	0.01135	Up	1.62996	1	-	0.838835	0.5833	-	-0.510366	0.78365	-	1.51256	0.49535	-	-8.96947	0.44115	-
TCONS_00008704	LOC_Os01g18050	-0.408498	0.28615	-	0.318123	0.39055	-	-1.35169	0.0397	Down	-0.911731	0.15965	-	-0.43775	0.34035	-	-0.980079	0.034	-	-1.50705	0.0317	Down	-1.24185	0.07445	-
TCONS_00008715	LOC_Os01g18220	0.203127	0.88555	-	-0.886641	0.6016	-	4.61427	0.006	Up	2.72058	0.0437	Up	3.56836	0.0001	Up	2.55732	0.003	Up	5.64392	0.0192	Up	2.85967	0.0738	-
TCONS_00008716	LOC_Os01g18220	-0.445001	0.80575	-	-0.339554	0.8346	-	3.47374	0.0319	Up	1.70407	0.2627	-	2.64225	0.0289	Up	2.27826	0.0404	Up	2.76695	0.1328	-	1.81758	0.1707	-
TCONS_00008717	LOC_Os01g18230	10.2644	0.02175	Up	7.99733	1	-	0	1	-	0	1	-	1.4089	0.2155	-	-0.0652873	0.89805	-	2.61078	0.1494	-	1.00921	0.3283	-
TCONS_00008718	LOC_Os01g18240	-0.118623	0.79265	-	0.421209	0.32425	-	-0.806951	0.23045	-	-0.45391	0.4901	-	-0.616048	0.18805	-	-0.383834	0.4035	-	-1.1494	0.09025	-	-1.53396	0.0244	Down
TCONS_00008750	LOC_Os01g18490	7.3634	1	-	6.91666	1	-	13.1639	5e-05	Up	9.76505	0.0001	Up	4.92183	0.00475	Up	3.13728	0.0139	Up	6.78171	0.0697	-	4.32903	0.07	-
TCONS_00008753	LOC_Os01g18530	-7.94335	1	-	-7.94335	1	-	3.64157	0.15045	-	1.04811	0.3699	-	7.83426	1	-	9.22864	0.14745	-	9.1375	0.1235	-	9.89024	0.04375	Up
TCONS_00008754	LOC_Os01g18530	10.394	0.1156	-	0	1	-	12.5779	0.09455	-	10.2372	0.1347	-	3.37427	0.00905	Up	2.10902	0.0509	-	13.5737	0.0001	Up	11.8322	0.00115	Up
TCONS_00008775	LOC_Os01g18744	0.544387	0.48055	-	0.845374	0.2466	-	-1.53884	0.0731	-	-0.611782	0.42915	-	-0.847641	0.13415	-	-1.79493	0.0058	Down	-2.10596	0.02045	Down	-1.71235	0.02965	Down
TCONS_00008795	LOC_Os01g19020	0.662354	0.27995	-	1.19018	0.0474	Up	-0.4729	0.51805	-	-0.633576	0.39455	-	-0.0506228	0.91835	-	-0.70973	0.1763	-	-0.514133	0.4383	-	-1.00821	0.14645	-
TCONS_00008801	LOC_Os01g19120	0	1	-	0	1	-	8.45487	1	-	0.00923332	1	-	7.46307	1	-	4.71467	1	-	8.65042	0.00015	Up	0	1	-
TCONS_00008802	LOC_Os01g19130	-0.89736	0.42245	-	-0.129932	0.8903	-	4.05559	0.0045	Up	1.93271	0.1287	-	2.69324	0.0488	Up	1.22285	0.3786	-	3.91582	0.06525	-	1.28437	0.4533	-
TCONS_00008803	LOC_Os01g19130	0.440068	0.428	-	0.427807	0.44495	-	3.29774	0.00085	Up	1.42114	0.09435	-	2.5835	5e-05	Up	1.5763	0.00195	Up	3.39175	0.0012	Up	1.57405	0.03765	Up
TCONS_00008858	LOC_Os01g19548	-1.70808	0.37525	-	0.0884457	0.9513	-	-0.9324	0.4736	-	-8.87022	0.0449	Down	0.751557	0.5763	-	0.869382	0.55055	-	-1.80976	0.3346	-	-2.03317	0.3372	-
TCONS_00008871	LOC_Os01g19770	11.8039	5e-05	Up	7.90406	1	-	14.1331	5e-05	Up	10.7923	0.0003	Up	4.42632	5e-05	Up	2.23066	0.0015	Up	9.71658	0.1123	-	4.76473	0.11245	-
TCONS_00008872	LOC_Os01g19800	10.7578	0.3028	-	9.43191	0.29985	-	14.4492	0.06585	-	10.5123	0.3144	-	4.11079	0.03875	Up	-8.30686	0.1255	-	5.62023	0.4751	-	-9.87789	0.2183	-
TCONS_00008874	LOC_Os01g19800	0.545832	0.57875	-	0.422133	0.65135	-	5.05332	0.00025	Up	2.60345	0.005	Up	3.65479	5e-05	Up	2.66455	0.00025	Up	4.90245	5e-05	Up	2.18802	0.01095	Up
TCONS_00008902	LOC_Os01g20160	4.60454	0.2501	-	3.56611	0.2654	-	-4.95683	1	-	0.958473	1	-	-2.26815	0.03715	Down	-1.11573	0.20175	-	-1.17196	0.39565	-	-2.74184	0.17825	-
TCONS_00008905	XLOC_004243	0	1	-	0	1	-	10.917	5e-05	Up	6.7085	1	-	10.3722	5e-05	Up	9.01607	5e-05	Up	9.65858	5e-05	Up	5.10973	1	-
TCONS_00008906	LOC_Os01g20204	-0.254513	1	-	-2.05727	1	-	4.48411	0.09	-	2.35113	0.15335	-	4.84081	0.01745	Up	3.49295	0.01875	Up	7.17134	0.07145	-	4.29757	0.0733	-
TCONS_00008910	LOC_Os01g20730	0.555433	0.5425	-	0.535962	0.5964	-	2.0003	0.0205	Up	1.1112	0.21125	-	0.910004	0.13325	-	0.640695	0.28525	-	1.46631	0.06145	-	1.29352	0.112	-
TCONS_00008922	LOC_Os01g20860	-0.31369	0.72265	-	0.259566	0.7442	-	1.66127	0.10625	-	-1.06596	0.482	-	-0.484076	0.6123	-	-0.230013	0.80055	-	1.81035	0.04705	Up	0.406443	0.6631	-
TCONS_00008935	LOC_Os01g20980	0.976644	0.35085	-	-0.235182	0.84635	-	0.999525	0.2581	-	2.4085	0.0074	Up	-0.583919	0.3589	-	0.167582	0.7775	-	0.476372	0.6055	-	2.27896	0.01065	Up
TCONS_00008937	LOC_Os01g21050	0	1	-	0	1	-	0	1	-	0	1	-	8.49171	0.0486	Up	0	1	-	0	1	-	0	1	-
TCONS_00008940	LOC_Os01g21144	0.0305639	0.9764	-	-3.75047	0.0299	Down	3.77104	0.0008	Up	2.22905	0.0158	Up	2.94302	5e-05	Up	2.45912	0.0001	Up	5.14403	0.02215	Up	4.37719	0.02285	Up
TCONS_00008941	LOC_Os01g21160	-0.66373	0.16455	-	-0.835963	0.06685	-	1.49069	0.07915	-	1.00769	0.202	-	1.13231	0.04295	Up	0.966449	0.09335	-	1.47389	0.06225	-	0.669943	0.3876	-
TCONS_00008953	LOC_Os01g21250	-1.33509	0.0093	Down	-0.337217	0.443	-	3.17578	0.001	Up	1.5674	0.02245	Up	2.68191	5e-05	Up	2.16662	5e-05	Up	3.11476	0.0015	Up	1.68126	0.02705	Up
TCONS_00008965	LOC_Os01g21410	-0.00226354	0.9964	-	0.294902	0.6588	-	1.68578	0.02495	Up	0.562341	0.44955	-	1.0254	0.05315	-	0.751542	0.15725	-	1.55445	0.02745	Up	0.201206	0.7704	-
TCONS_00009015	LOC_Os01g22380	8.80854	0.0833	-	9.16726	0.0265	Up	0	1	-	8.56301	0.0586	-	-1.78579	0.30975	-	0.370365	0.77765	-	-0.397281	0.82365	-	-0.389596	0.82355	-
TCONS_00009052	LOC_Os01g22600	-0.298673	0.54405	-	-0.294845	0.5459	-	2.55609	0.001	Up	1.02977	0.13005	-	1.7144	0.0003	Up	1.276	0.0074	Up	2.52424	0.00075	Up	1.08325	0.10305	-
TCONS_00009069	LOC_Os01g22980	0.756736	0.13555	-	-0.148547	0.78275	-	-2.74096	0.0087	Down	-1.34853	0.0766	-	-1.29589	0.011	Down	-1.59861	0.00255	Down	-2.68078	0.00655	Down	-1.30491	0.0915	-
TCONS_00009134	LOC_Os01g24090	0.297325	0.71275	-	0.646434	0.41385	-	-1.52733	0.078	-	-0.429554	0.5872	-	-0.844217	0.1412	-	-0.686874	0.23105	-	-1.91284	0.03665	Down	-1.62197	0.07235	-
TCONS_00009168	LOC_Os01g24700	0.664722	0.6642	-	-9.45851	0.01165	Down	2.43102	0.10455	-	1.77481	0.20845	-	2.27304	0.01535	Up	1.40238	0.1198	-	10.0377	0.00485	Up	6.51711	1	-
TCONS_00009170	LOC_Os01g24710	0	1	-	0	1	-	0	1	-	8.70686	0.0477	Up	0	1	-	0	1	-	0	1	-	0	1	-
TCONS_00009171	LOC_Os01g24710	1.72773	1	-	2.15308	1	-	12.7672	0.01245	Up	9.86287	0.0286	Up	-1.62857	1	-	-1.62857	1	-	-2.2691	1	-	-2.2691	1	-
TCONS_00009172	LOC_Os01g24710	-0.115075	0.7569	-	-2.11925	5e-05	Down	4.02605	0.00605	Up	2.69122	0.00345	Up	1.70073	0.0013	Up	1.07206	0.0286	Up	5.49012	0.0011	Up	2.70638	0.0004	Up
TCONS_00009173	LOC_Os01g24730	0	1	-	0	1	-	10.4414	0.00355	Up	9.89972	0.0076	Up	0	1	-	0	1	-	9.23984	0.02155	Up	7.61614	1	-
TCONS_00009178	LOC_Os01g24750	-0.107414	0.7999	-	-0.11746	0.77915	-	1.40367	0.03645	Up	0.313067	0.62275	-	0.570931	0.20835	-	-0.0204519	0.96405	-	1.16632	0.1055	-	0.16981	0.79825	-
TCONS_00009208	LOC_Os01g25320	-0.352318	0.43315	-	-0.170908	0.6985	-	0.952988	0.15065	-	0.227502	0.72935	-	0.295981	0.5172	-	0.309761	0.49935	-	1.62673	0.02935	Up	0.635346	0.345	-
TCONS_00009227	LOC_Os01g25560	1.04169	0.20925	-	1.79777	0.028	Up	-0.257586	0.7656	-	-0.0879423	0.9125	-	-0.510882	0.35755	-	-0.819928	0.15055	-	-1.48099	0.065	-	-1.18497	0.10685	-
TCONS_00009234	LOC_Os01g25630	-0.0357234	1	-	-0.0483954	1	-	2.17649	1	-	2.38323	1	-	6.58686	1	-	8.22897	0.046	Up	4.16174	1	-	0	1	-
TCONS_00009250	LOC_Os01g25720	-8.22578	1	-	3.44909	0.01735	Up	-7.88269	1	-	1.12934	0.40365	-	0	1	-	0	1	-	-2.41788	0.4127	-	-0.738523	0.73365	-
TCONS_00009357	LOC_Os01g27210	-2.91534	0.24985	-	-3.22738	0.0254	Down	1.3751	0.08215	-	0.919268	0.24165	-	-11.7999	0.1486	-	1.84127	0.46855	-	0.042142	0.97475	-	0.4849	0.70745	-
TCONS_00009364	LOC_Os01g27230	0.0174758	0.9895	-	-2.93966	0.334	-	2.86179	0.10715	-	1.59159	0.4017	-	1.5894	0.0205	Up	1.93568	0.0053	Up	3.24946	0.36415	-	2.90175	0.35675	-
TCONS_00009372	LOC_Os01g27340	10.044	0.0235	Up	0.133241	1	-	0	1	-	7.02272	1	-	0.392065	0.7318	-	0.174369	0.88675	-	9.18275	0.2307	-	-0.153549	1	-
TCONS_00009374	LOC_Os01g27360	-1.7609	0.03215	Down	-0.829991	0.2003	-	1.48292	0.0415	Up	1.20299	0.09085	-	0.283452	0.62255	-	-0.43092	0.478	-	0.685489	0.3299	-	0.846669	0.2323	-
TCONS_00009379	LOC_Os01g27490	9.32694	0.0036	Up	0	1	-	0	1	-	0	1	-	1.19969	0.16795	-	-1.24961	0.2314	-	0	1	-	0	1	-
TCONS_00009387	XLOC_004513	-3.72609	0.017	Down	0.10153	0.87635	-	0.461949	0.53845	-	0.0917705	0.9021	-	0.861026	0.26625	-	3.61831	0.00015	Up	-1.01342	0.21055	-	0.30018	0.66855	-
TCONS_00009400	LOC_Os01g27690	0	1	-	0	1	-	9.83243	0.0033	Up	8.54227	1	-	0	1	-	7.74942	1	-	9.32204	0.0073	Up	7.1342	1	-
TCONS_00009423	LOC_Os01g28089	8.3877	0.0066	Up	4.95753	1	-	0	1	-	4.82399	1	-	-0.291364	0.75985	-	-0.514518	0.5963	-	-4.68069	1	-	1.0217	1	-
TCONS_00009428	LOC_Os01g28290	10.9664	5e-05	Up	0	1	-	0	1	-	0	1	-	-0.0138564	0.98425	-	-0.385963	0.6047	-	5.95476	1	-	0	1	-
TCONS_00009433	XLOC_004542	9.61806	0.02305	Up	6.26722	1	-	0	1	-	0	1	-	1.80768	0.15305	-	3.20184	0.0141	Up	-5.98491	1	-	-5.98491	1	-
TCONS_00009449	XLOC_004556	3.54488	1	-	8.37973	0.0033	Up	0	1	-	0	1	-	-3.53217	1	-	-3.53217	1	-	1.76143	0.12245	-	-8.09753	1	-
TCONS_00009574	LOC_Os01g31370	-0.652373	0.61725	-	-0.440104	0.74175	-	2.52231	0.0154	Up	0.525769	0.6229	-	2.06839	0.0075	Up	0.800672	0.28615	-	1.93073	0.05995	-	0.00407177	0.97615	-
TCONS_00009661	LOC_Os01g31980	-0.744361	0.15965	-	-1.51873	0.0106	Down	-0.297066	0.73525	-	0.272378	0.7352	-	-0.549916	0.33605	-	-0.362065	0.54315	-	-0.323907	0.6993	-	0.263195	0.7432	-
TCONS_00009668	XLOC_004673	8.69775	0.0019	Up	0	1	-	0	1	-	0	1	-	0.00298131	0.9712	-	-2.12794	0.05535	-	4.69184	1	-	0	1	-
TCONS_00009697	LOC_Os01g32670	-3.74678	0.0032	Down	0.167143	0.7428	-	1.10144	0.1083	-	0.0302369	0.96335	-	0.682388	0.32135	-	2.90887	0.0002	Up	-0.105812	0.87105	-	0.555607	0.39465	-
TCONS_00009705	LOC_Os01g32750	0	1	-	0	1	-	12.7761	0.03355	Up	11.2406	0.10895	-	12.8131	0.0632	-	11.5737	0.06365	-	11.2423	0.1447	-	8.53	0.09835	-
TCONS_00009710	LOC_Os01g32780	0.349114	0.55215	-	-0.467574	0.47315	-	3.43866	0.00845	Up	2.42597	0.03185	Up	2.68753	5e-05	Up	2.64153	0.0002	Up	4.29656	0.0029	Up	2.47149	0.0541	-
TCONS_00009711	LOC_Os01g32780	0.0617183	0.9188	-	-0.206552	0.7213	-	3.70026	0.00055	Up	2.57476	0.00905	Up	2.4325	0.0041	Up	2.70306	0.0004	Up	3.96263	0.00455	Up	2.8003	0.0054	Up
TCONS_00009729	LOC_Os01g32964	0.137923	0.78475	-	0.0118932	0.98	-	1.68249	0.0149	Up	0.180642	0.7875	-	0.91329	0.05365	-	0.0909628	0.8474	-	1.54269	0.02885	Up	0.0678876	0.91645	-
TCONS_00009733	LOC_Os01g32980	-0.708409	0.23245	-	-0.375679	0.5024	-	1.27177	0.0755	-	0.435581	0.5417	-	0.41746	0.4464	-	0.40664	0.44275	-	1.79256	0.0214	Up	0.750231	0.31175	-
TCONS_00009781	LOC_Os01g33684	0.384771	0.74615	-	-2.1476	0.3191	-	-9.22763	0.0377	Down	0.391046	0.7565	-	0.992545	0.3001	-	1.22536	0.2343	-	0.611251	1	-	-5.5871	1	-
TCONS_00009821	LOC_Os01g34590	8.91257	0.02005	Up	0	1	-	0	1	-	0	1	-	0.638738	0.5432	-	-0.364525	0.7489	-	0	1	-	0	1	-
TCONS_00009839	LOC_Os01g34790	0.169726	0.86325	-	-0.841679	0.4265	-	0.144607	0.8732	-	1.14805	0.17285	-	0.757524	0.23275	-	1.41486	0.0252	Up	1.08441	0.29965	-	2.13654	0.03785	Up
TCONS_00009889	LOC_Os01g35160	-2.39534	0.03255	Down	-1.41174	0.09945	-	0.599286	0.47195	-	-0.213403	0.80105	-	-0.152184	0.87265	-	-0.67491	0.4988	-	0.947253	0.43315	-	0.663	0.5398	-
TCONS_00009899	LOC_Os01g35230	-1.26511	0.58225	-	0.0984622	0.9498	-	-9.97518	0.04545	Down	-0.380673	0.82465	-	-5.65817	0.1575	-	0.727006	0.63065	-	-2.04414	0.29605	-	-0.226585	0.85455	-
TCONS_00009905	LOC_Os01g35330	0	1	-	13.5971	5e-05	Up	0	1	-	12.0931	5e-05	Up	0	1	-	0	1	-	-0.579101	0.50655	-	-0.2959	0.74125	-
TCONS_00009927	LOC_Os01g35830	0	1	-	11.3397	5e-05	Up	0	1	-	8.28191	1	-	0	1	-	0	1	-	-0.619051	0.5123	-	-11.0532	5e-05	Down
TCONS_00009963	LOC_Os01g36460	0.223884	0.84415	-	0.645451	0.5525	-	-1.92811	0.15005	-	-0.342868	0.75125	-	-0.718276	0.33405	-	-0.354707	0.62435	-	-2.97474	0.02505	Down	-2.21871	0.064	-
TCONS_00010006	LOC_Os01g36790	-0.496865	0.46785	-	-0.675518	0.32125	-	1.57677	0.0369	Up	1.39569	0.0559	-	0.380634	0.4929	-	1.09516	0.0429	Up	2.33095	0.0028	Up	1.59113	0.03685	Up
TCONS_00010007	LOC_Os01g36820	-5.47889	1	-	-7.43307	1	-	-7.25909	1	-	4.86003	0.21535	-	0.538798	1	-	8.09968	0.11825	-	9.7902	5e-05	Up	8.57258	0.0018	Up
TCONS_00010034	LOC_Os01g37050	1.10341	0.03145	Up	0.233666	0.6535	-	-1.09774	0.1118	-	-0.720308	0.3058	-	-0.671405	0.1374	-	-0.471579	0.28855	-	-1.84865	0.01515	Down	-0.409787	0.5348	-
TCONS_00010042	XLOC_004897	0	1	-	10.3126	5e-05	Up	0	1	-	5.00829	1	-	0	1	-	0	1	-	-0.119898	0.89655	-	-0.0988365	0.91505	-
TCONS_00010053	LOC_Os01g37210	10.8606	0.00025	Up	8.77327	0.11325	-	0	1	-	3.12909	1	-	-0.9112	0.47395	-	-1.40328	0.32625	-	-8.49148	1	-	1.27812	0.5405	-
TCONS_00010056	LOC_Os01g37210	11.2334	5e-05	Up	11.2863	5e-05	Up	0	1	-	8.07217	1	-	0.348709	0.673	-	0.243466	0.76585	-	-0.403531	0.7342	-	-0.503729	0.677	-
TCONS_00010073	LOC_Os01g37470	-0.00220546	0.9975	-	1.06733	0.0866	-	-2.02332	0.03955	Down	-0.082194	0.9185	-	-1.0586	0.0859	-	-0.206802	0.72415	-	-0.607372	0.47375	-	-0.0134999	0.9866	-
TCONS_00010093	LOC_Os01g37690	1.05922	0.01045	Up	0.710165	0.0831	-	-1.5312	0.02145	Down	-0.879884	0.1629	-	-0.858099	0.0559	-	-1.39726	0.0018	Down	-1.30894	0.04945	Down	-0.809275	0.2172	-
TCONS_00010097	LOC_Os01g37750	0.0997118	0.93695	-	-0.703844	0.65555	-	2.72253	0.07635	-	1.98519	0.16275	-	1.97839	0.0426	Up	0.805641	0.412	-	3.46741	0.06405	-	2.17596	0.15095	-
TCONS_00010116	LOC_Os01g37960	-0.251396	0.57315	-	0.218951	0.6498	-	0.764476	0.36975	-	0.833556	0.3556	-	0.643934	0.1499	-	1.14402	0.01125	Up	0.539241	0.57865	-	0.576827	0.54505	-
TCONS_00010133	LOC_Os01g38110	1.76801	0.34495	-	0.344868	1	-	2.3561	0.2444	-	2.54759	0.2325	-	0.479826	0.63385	-	2.21139	0.03265	Up	-0.960611	1	-	3.47549	0.115	-
TCONS_00010151	LOC_Os01g38480	1.47636	0.0237	Up	-0.179834	0.79915	-	0.0560268	0.9324	-	-0.227449	0.7563	-	-0.993183	0.08795	-	-0.706266	0.1805	-	0.47976	0.5276	-	0.0830898	0.91145	-
TCONS_00010177	LOC_Os01g38660	0.00590071	0.9913	-	-2.45795	0.0124	Down	0.764282	0.3275	-	-0.0595944	0.9332	-	0.32246	0.5385	-	0.389201	0.44525	-	0.331891	0.75445	-	-0.0955966	0.9303	-
TCONS_00010247	LOC_Os01g39650	8.75875	0.00465	Up	8.78063	0.00715	Up	0	1	-	0	1	-	-1.69291	0.19335	-	-8.70408	0.07835	-	-8.49284	1	-	-5.91007	1	-
TCONS_00010250	LOC_Os01g39650	8.13974	1	-	8.6858	0.0484	Up	0	1	-	0	1	-	-0.696613	1	-	-0.833816	1	-	-2.48969	1	-	-0.472128	1	-
TCONS_00010253	LOC_Os01g39680	9.66095	0.00045	Up	9.01839	0.00435	Up	0	1	-	5.6783	1	-	-0.853834	0.4379	-	-0.205645	0.8434	-	-0.862937	0.64635	-	0.317191	0.8744	-
TCONS_00010277	LOC_Os01g40000	-0.128706	1	-	-0.0736011	1	-	9.24065	0.04245	Up	2.87074	1	-	0	1	-	0.0742066	1	-	2.07542	1	-	-0.0651643	1	-
TCONS_00010317	LOC_Os01g40430	-3.28304	0.0423	Down	-1.08091	0.3221	-	0.900326	0.32225	-	0.501395	0.5722	-	0.193157	0.84335	-	2.38266	0.0225	Up	1.30333	0.1928	-	1.52808	0.13435	-
TCONS_00010322	LOC_Os01g40480	-1.15613	1	-	-1.51353	1	-	3.51308	0.0134	Up	0.97238	0.45765	-	2.19286	0.0478	Up	1.35387	0.24135	-	3.67382	0.0938	-	1.80185	1	-
TCONS_00010337	LOC_Os01g40630	-1.63879	0.23905	-	-0.507032	0.6065	-	2.6654	0.03325	Up	0.719852	0.55185	-	3.29583	0.06355	-	1.71546	0.2384	-	2.80607	0.1071	-	-0.0800001	0.9655	-
TCONS_00010353	LOC_Os01g40730	9.78498	0.0049	Up	9.98932	0.0048	Up	6.72137	1	-	0	1	-	-1.30538	0.24475	-	-0.602637	0.53285	-	-1.05623	0.47745	-	-1.5786	0.36135	-
TCONS_00010362	LOC_Os01g40940	0.0548666	0.95985	-	-3.20796	0.0707	-	1.25961	0.232	-	2.67505	0.01425	Up	-0.177376	0.81005	-	1.55001	0.0274	Up	3.89909	0.06505	-	5.0296	0.0645	-
TCONS_00010374	LOC_Os01g41030	-0.267374	0.7058	-	0.188917	0.76955	-	-1.81349	0.0229	Down	-0.381451	0.5912	-	-0.696948	0.2121	-	-0.253634	0.6326	-	-1.30984	0.0784	-	-0.316662	0.65795	-
TCONS_00010402	XLOC_005092	-3.5074	0.02675	Down	-4.02385	0.02	Down	-1.42753	0.14155	-	-0.644401	0.47065	-	-1.06213	1	-	-0.0901631	1	-	0.889959	1	-	-0.352999	1	-
TCONS_00010422	LOC_Os01g41750	-1.82798	0.04285	Down	-2.3065	0.0199	Down	-0.53844	0.5069	-	-0.290314	0.71085	-	-1.13827	0.13735	-	-0.623565	0.40895	-	-3.55181	0.2521	-	-0.33678	0.73105	-
TCONS_00010424	LOC_Os01g41770	0.146707	0.8716	-	-2.11387	0.12275	-	1.98187	0.0287	Up	1.32514	0.1369	-	-1.23145	0.07275	-	0.712364	0.23445	-	1.64615	0.11565	-	1.12896	1	-
TCONS_00010425	XLOC_005105	9.86963	0.0101	Up	0	1	-	0	1	-	5.97753	1	-	-0.860464	0.51305	-	-0.779377	0.56325	-	0	1	-	0	1	-
TCONS_00010456	LOC_Os01g42070	-9.69693	0.02995	Down	-9.76146	0.10765	-	-7.54391	0.1332	-	-2.78119	0.3708	-	0.0513438	1	-	0.266877	1	-	0.097809	1	-	0.101801	1	-
TCONS_00010460	LOC_Os01g42140	-0.182218	0.84855	-	0.324447	0.7087	-	2.3051	0.0197	Up	1.48094	0.10975	-	1.01939	0.12605	-	0.189442	0.79555	-	1.65155	0.06265	-	0.649234	0.47085	-
TCONS_00010474	LOC_Os01g42294	0.551697	0.552	-	0.393411	0.69965	-	-2.96076	0.0404	Down	-0.856104	0.40175	-	-0.959985	0.1594	-	-0.54477	0.4004	-	-2.67766	0.01775	Down	-0.804691	0.3524	-
TCONS_00010481	LOC_Os01g42370	1.77799	0.12455	-	0.250626	0.8305	-	2.26865	0.0418	Up	2.8958	0.0165	Up	0.446445	0.4195	-	2.68744	5e-05	Up	1.76429	0.0505	-	2.04775	0.0314	Up
TCONS_00010482	LOC_Os01g42370	-0.780685	1	-	-8.24019	1	-	0.0454897	1	-	0.977455	0.5692	-	-1.20105	1	-	2.08895	0.32695	-	7.16251	1	-	8.98967	0.04935	Up
TCONS_00010486	LOC_Os01g42380	-3.15867	5e-05	Down	-1.34155	0.00015	Down	0.846492	0.4031	-	0.157902	0.8501	-	1.44056	0.00195	Up	2.10959	0.0001	Up	1.65479	0.0591	-	1.00767	0.2097	-
TCONS_00010488	LOC_Os01g42410	-1.02914	0.01885	Down	-1.0504	0.01235	Down	1.23002	0.2003	-	0.427633	0.5974	-	0.626027	0.27265	-	0.809321	0.1515	-	1.10331	0.2128	-	0.399278	0.60855	-
TCONS_00010535	LOC_Os01g42850	-0.496923	0.2781	-	-0.617645	0.1749	-	2.16907	0.01085	Up	0.956501	0.1999	-	1.16695	0.03455	Up	1.10384	0.0335	Up	2.24726	0.02135	Up	0.680452	0.37915	-
TCONS_00010537	XLOC_005155	-1.97499	5e-05	Down	-1.9453	5e-05	Down	1.83588	0.0677	-	0.794548	0.33115	-	1.07536	0.0225	Up	1.1327	0.01765	Up	3.11742	0.0094	Up	1.30669	0.0951	-
TCONS_00010548	XLOC_005164	-4.73854	1	-	-4.73854	1	-	3.96212	1	-	1.06927	1	-	8.75555	5e-05	Up	5.88014	1	-	7.7615	1	-	0	1	-
TCONS_00010556	LOC_Os01g43040	-0.299945	0.7349	-	-0.079091	0.9224	-	-2.38975	0.02385	Down	-0.502792	0.52695	-	-1.51654	0.047	Down	-1.05857	0.14995	-	-2.75145	0.02625	Down	-0.248639	0.7684	-
TCONS_00010573	LOC_Os01g43230	-0.433821	0.5551	-	-0.304089	0.6736	-	-3.91806	0.05745	-	-1.34347	0.18635	-	-1.41637	0.06405	-	-1.14184	0.122	-	-3.16511	0.0458	Down	-0.822493	0.4126	-
TCONS_00010593	LOC_Os01g43390	-0.00277791	0.9955	-	0.224177	0.6362	-	-1.27525	0.0624	-	-0.524749	0.4239	-	-0.841998	0.0811	-	-0.84356	0.07125	-	-2.00092	0.01275	Down	-1.23396	0.0868	-
TCONS_00010604	LOC_Os01g43460	0.284853	0.79915	-	0.0928809	0.9335	-	3.16411	0.00675	Up	2.15974	0.0466	Up	1.79109	0.012	Up	2.07621	0.00385	Up	2.52966	0.01275	Up	1.69545	0.0784	-
TCONS_00010636	LOC_Os01g43710	0	1	-	0	1	-	0	1	-	0	1	-	11.8651	0.0424	Up	0	1	-	11.2245	0.0898	-	8.34892	1	-
TCONS_00010642	LOC_Os01g43720	-0.93591	0.3745	-	0.295136	0.74195	-	0.870639	0.302	-	0.704789	0.40685	-	0.943774	0.19095	-	2.28027	0.0023	Up	0.83813	0.3157	-	0.875234	0.29305	-
TCONS_00010655	LOC_Os01g43950	0.217147	0.84695	-	0.397816	0.7288	-	1.12509	0.27075	-	0.0332408	0.9782	-	1.43982	0.0473	Up	0.0944452	0.8973	-	0.517555	0.602	-	-0.22865	0.83455	-
TCONS_00010686	LOC_Os01g44950	0	1	-	6.24832	1	-	8.67629	0.0164	Up	6.10254	1	-	0	1	-	6.08643	1	-	-5.95836	1	-	1.54915	1	-
TCONS_00010728	LOC_Os01g45200	0.0104528	0.9911	-	0.0962253	0.91355	-	1.63538	0.0435	Up	0.558495	0.4879	-	0.329351	0.5776	-	0.294994	0.6186	-	0.55858	0.47655	-	0.299709	0.69485	-
TCONS_00010738	LOC_Os01g45370	-0.276093	0.6836	-	-0.0916371	0.88955	-	-2.12405	0.0435	Down	-0.754137	0.34575	-	-0.947199	0.11125	-	-0.479694	0.3852	-	-1.12397	0.18345	-	-0.655966	0.40585	-
TCONS_00010765	LOC_Os01g45670	0.453277	0.7025	-	0.124592	0.91895	-	-10.3582	0.0461	Down	-10.056	0.0804	-	-0.364136	0.6249	-	-0.991945	0.2182	-	-0.904896	0.53685	-	0.272714	0.80005	-
TCONS_00010770	LOC_Os01g45730	0.00662455	0.99445	-	-0.0892325	0.9302	-	-1.88594	0.0835	-	-0.913923	0.34165	-	-0.537494	0.41395	-	-0.7644	0.24535	-	-1.86928	0.0709	-	-2.09597	0.0469	Down
TCONS_00010801	LOC_Os01g45910	-1.04469	0.0246	Down	-0.36198	0.4214	-	0.455447	0.6148	-	0.187882	0.8152	-	0.160786	0.7701	-	0.543223	0.3056	-	0.515865	0.53045	-	0.428147	0.59775	-
TCONS_00010802	LOC_Os01g45914	2.83562	5e-05	Up	-0.13444	0.74265	-	-3.41483	5e-05	Down	-1.846	0.0102	Down	-1.20818	0.02435	Down	-1.64751	0.00315	Down	-3.7113	5e-05	Down	-0.0944559	0.88475	-
TCONS_00010808	XLOC_005279	10.677	0.0001	Up	0	1	-	0	1	-	0	1	-	0.238667	0.8026	-	-0.549035	0.61345	-	0	1	-	7.28015	1	-
TCONS_00010809	XLOC_005279	10.7338	5e-05	Up	7.42184	1	-	0	1	-	0	1	-	-1.25437	0.19515	-	-1.04253	0.25255	-	-0.167608	1	-	-0.300748	1	-
TCONS_00010836	LOC_Os01g46440	-0.754873	0.4836	-	-2.54587	0.0742	-	2.59742	0.0066	Up	0.701423	0.4502	-	1.38939	0.05975	-	1.90556	0.00905	Up	3.6034	0.007	Up	3.41072	0.00885	Up
TCONS_00010876	LOC_Os01g46800	-0.391694	0.8002	-	-0.138054	0.92805	-	2.07184	0.0582	-	1.38783	0.2192	-	1.11484	0.2111	-	2.38647	0.01365	Up	0.630538	0.57695	-	2.51536	0.02625	Up
TCONS_00010878	LOC_Os01g46810	-3.68487	0.06085	-	-1.63929	0.0356	Down	-10.2098	0.25205	-	0.289434	0.79385	-	-7.18827	0.2489	-	-7.35802	0.246	-	-0.566465	0.63335	-	-0.17049	0.91785	-
TCONS_00010881	LOC_Os01g46810	-1.28016	0.01475	Down	-0.714913	0.1628	-	-0.611885	0.5807	-	-0.5117	0.6713	-	-0.468419	0.50895	-	0.635617	0.35775	-	-0.18959	0.8636	-	0.4267	0.6968	-
TCONS_00010895	LOC_Os01g46970	0.659464	0.70185	-	-1.46949	0.5033	-	3.05829	0.2698	-	1.824	0.44475	-	2.86079	0.02965	Up	1.03055	0.4445	-	5.59092	0.25755	-	-0.0768486	0.8362	-
TCONS_00010896	LOC_Os01g46970	-0.148751	0.88785	-	-0.023883	0.98055	-	3.12157	0.0082	Up	1.58612	0.1497	-	2.51852	0.0053	Up	1.87924	0.0316	Up	3.45258	0.01595	Up	2.16857	0.02905	Up
TCONS_00010898	LOC_Os01g46970	0.246782	0.7857	-	-0.39446	0.6799	-	2.92732	0.0128	Up	1.56072	0.14135	-	2.25008	0.00425	Up	2.05751	0.00495	Up	4.31214	0.0019	Up	2.13413	0.05935	-
TCONS_00010932	LOC_Os01g47370	-4.17304	0.23455	-	1.51775	0.27575	-	-2.10221	0.1674	-	-1.13696	0.36975	-	-0.448575	1	-	-0.627701	1	-	-3.02134	0.05235	-	-5.95853	0.0349	Down
TCONS_00010948	LOC_Os01g47540	-0.074454	0.84775	-	-0.173075	0.67	-	2.19653	0.00475	Up	0.940717	0.1663	-	1.54895	0.0021	Up	1.34589	0.00625	Up	2.00771	0.0108	Up	0.885616	0.21045	-
TCONS_00010966	LOC_Os01g47635	0.0339672	0.9766	-	0.872577	0.4134	-	-0.639961	0.5696	-	-0.782954	0.48235	-	0.317456	0.66495	-	-0.549214	0.46995	-	-0.576738	0.5167	-	-2.13624	0.0438	Down
TCONS_00010993	LOC_Os01g47750	-0.207412	0.9117	-	-0.561293	0.7693	-	-0.259793	0.8171	-	-2.05279	0.4358	-	0.517059	0.6572	-	-8.97477	0.0436	Down	0.728221	0.7163	-	-0.93396	1	-
TCONS_00010998	LOC_Os01g47760	0.364779	0.53635	-	0.18071	0.7679	-	3.61726	5e-05	Up	1.47741	0.0384	Up	2.46902	5e-05	Up	1.045	0.036	Up	3.3403	5e-05	Up	1.36416	0.0522	-
TCONS_00010999	LOC_Os01g47780	0.387298	0.5092	-	0.364702	0.52805	-	-1.49005	0.0656	-	-0.783591	0.2926	-	-0.614196	0.21665	-	-0.217611	0.65105	-	-1.62652	0.0246	Down	-0.796456	0.24335	-
TCONS_00011051	LOC_Os01g48280	7.92393	1	-	8.56044	0.1062	-	10.367	0.04465	Up	9.41581	0.0574	-	-0.189143	1	-	0.480979	0.84315	-	-0.0819915	1	-	-0.824954	1	-
TCONS_00011052	LOC_Os01g48280	-0.682099	0.79765	-	-9.43899	0.08395	-	-9.10065	0.0513	-	-9.10065	0.05135	-	1.93568	0.5122	-	-8.73886	0.0618	-	10.778	0.03245	Up	0	1	-
TCONS_00011103	LOC_Os01g48710	-0.240937	0.82825	-	0.658133	0.4958	-	-0.924248	0.33145	-	-2.21194	0.134	-	-0.731359	0.336	-	-2.64622	0.00765	Down	-2.60798	0.0763	-	-2.17992	0.044	Down
TCONS_00011109	LOC_Os01g48830	-0.0615529	0.9277	-	0.0300304	0.9639	-	1.40399	0.09575	-	0.383525	0.6588	-	1.14557	0.04055	Up	0.642111	0.24525	-	1.47172	0.09105	-	0.674354	0.4241	-
TCONS_00011118	LOC_Os01g48874	-1.72221	0.03985	Down	-0.753238	0.2514	-	-0.931446	0.25115	-	-0.762631	0.34155	-	-0.728987	0.2941	-	-0.512054	0.4349	-	-1.67708	0.0876	-	-0.786132	0.34135	-
TCONS_00011122	LOC_Os01g48910	-0.578347	0.1993	-	-0.628692	0.16185	-	0.863445	0.21555	-	0.716543	0.30325	-	0.188306	0.68185	-	0.733826	0.1158	-	1.52475	0.0392	Up	0.795477	0.26715	-
TCONS_00011131	LOC_Os01g48960	-0.741806	0.2823	-	-0.068166	0.91305	-	1.88121	0.3688	-	1.10242	0.60005	-	1.60051	0.0504	-	1.93905	0.02435	Up	1.32176	0.45175	-	0.87724	0.6178	-
TCONS_00011132	LOC_Os01g48960	9.36408	0.13205	-	0	1	-	0	1	-	0	1	-	-9.3457	0.11485	-	-0.659536	0.796	-	10.4213	0.04125	Up	0	1	-
TCONS_00011134	LOC_Os01g48960	-1.45845	0.0047	Down	-1.28277	0.01055	Down	0.709875	0.6572	-	0.407787	0.7642	-	0.564302	0.4853	-	0.980751	0.23965	-	1.46321	0.3467	-	1.09879	0.40055	-
TCONS_00011157	LOC_Os01g49180	0.419944	0.80815	-	-8.65734	0.0786	-	-8.62146	0.1953	-	0.65099	0.70355	-	-9.25477	0.0477	Down	0.155494	0.89465	-	0.404241	1	-	7.80327	1	-
TCONS_00011160	LOC_Os01g49280	-0.698958	0.50845	-	-0.0647087	0.94695	-	2.27934	0.0138	Up	0.528881	0.55135	-	1.09025	0.1124	-	1.36169	0.0479	Up	2.31952	0.01295	Up	0.361125	0.6801	-
TCONS_00011169	LOC_Os01g49380	0.11035	0.87185	-	0.227742	0.73625	-	0.236608	0.7468	-	0.618374	0.41195	-	0.874766	0.09865	-	1.81041	0.00085	Up	1.7499	0.01	Up	1.06874	0.1381	-
TCONS_00011172	LOC_Os01g49410	-0.80694	0.6985	-	-10.0352	0.07335	-	-9.67704	0.08955	-	-9.67704	0.08955	-	-0.35064	0.77275	-	-9.20864	0.1205	-	0	1	-	10.4268	0.03875	Up
TCONS_00011190	LOC_Os01g49650	8.05248	1	-	6.66144	1	-	9.08463	0.0164	Up	6.50001	1	-	1.89478	0.1538	-	-1.6031	1	-	4.0546	0.0767	-	1.01174	1	-
TCONS_00011197	LOC_Os01g49710	-0.123749	0.9194	-	-0.347928	0.77035	-	3.17874	0.0011	Up	2.1173	0.01535	Up	2.238	0.002	Up	2.42799	0.00105	Up	3.17534	0.0015	Up	2.23692	0.0134	Up
TCONS_00011198	LOC_Os01g49720	0.970705	0.4921	-	0.841879	0.546	-	2.859	0.01	Up	2.46517	0.01955	Up	1.83016	0.0049	Up	1.96762	0.0026	Up	3.50508	0.00045	Up	2.21199	0.01205	Up
TCONS_00011206	LOC_Os01g49830	0.550072	0.412	-	0.0745281	0.91585	-	1.67205	0.0195	Up	0.285674	0.6835	-	1.11742	0.0235	Up	0.26611	0.5917	-	1.39246	0.0455	Up	0.784404	0.2522	-
TCONS_00011225	LOC_Os01g50050	-0.153652	0.81215	-	-0.497145	0.4563	-	2.19106	0.0306	Up	1.67139	0.0757	-	1.17909	0.07705	-	1.48524	0.0307	Up	2.98553	0.01475	Up	1.61557	0.10005	-
TCONS_00011234	LOC_Os01g50100	-3.08483	5e-05	Down	-1.1879	0.0101	Down	2.21548	0.20085	-	0.564154	0.67755	-	1.03381	0.0862	-	2.27364	0.00035	Up	1.80742	0.15905	-	1.23227	0.2955	-
TCONS_00011235	LOC_Os01g50100	-3.31442	0.00015	Down	-0.624061	0.3432	-	1.63816	0.5157	-	0.839087	0.6585	-	0.991865	0.36315	-	2.31119	0.04255	Up	0.664617	0.559	-	0.231795	0.87185	-
TCONS_00011256	LOC_Os01g50410	-1.10947	0.46925	-	0.68264	0.659	-	3.92308	0.01155	Up	2.03809	0.09825	-	2.91275	0.0102	Up	2.47578	0.0184	Up	3.351	0.00415	Up	2.71465	0.0134	Up
TCONS_00011257	LOC_Os01g50420	-1.48671	0.12995	-	-0.0225222	0.9756	-	3.82636	5e-05	Up	2.43585	0.00235	Up	3.21899	5e-05	Up	3.30122	5e-05	Up	3.09608	0.00025	Up	3.05057	0.00025	Up
TCONS_00011269	LOC_Os01g50616	-9.84643	0.05855	-	-9.34219	0.1001	-	-7.72671	0.16665	-	-8.49308	0.1264	-	10.8227	0.0499	Up	8.91933	0.0561	-	11.6001	0.0966	-	8.94025	0.0988	-
TCONS_00011270	LOC_Os01g50616	-0.0149422	0.9869	-	0.260292	0.7639	-	3.67225	0.00195	Up	1.65118	0.0811	-	2.00515	0.00165	Up	1.17106	0.06095	-	3.11144	0.00125	Up	1.21447	0.14295	-
TCONS_00011272	LOC_Os01g50622	0.221576	0.5659	-	-0.0493636	0.9006	-	-1.83053	0.01	Down	-0.806586	0.2467	-	-1.01867	0.02825	Down	-1.45254	0.0023	Down	-1.90632	0.00715	Down	-1.07172	0.1177	-
TCONS_00011290	LOC_Os01g50890	8.9447	0.07355	-	0	1	-	0	1	-	9.32389	0.03	Up	-8.92579	0.05195	-	-8.92579	0.05195	-	0	1	-	9.21065	0.02405	Up
TCONS_00011291	LOC_Os01g50910	1.32404	0.10905	-	-1.95567	0.0794	-	6.26523	5e-05	Up	2.79906	0.00125	Up	4.84563	5e-05	Up	2.46497	5e-05	Up	8.43126	5e-05	Up	4.67612	0.0003	Up
TCONS_00011341	LOC_Os01g51540	-0.64281	0.3771	-	-0.301582	0.66925	-	0.547342	0.435	-	0.555738	0.42895	-	1.06185	0.05745	-	1.36197	0.0153	Up	0.531635	0.47225	-	0.347694	0.63445	-
TCONS_00011388	LOC_Os01g51840	-0.634012	0.3732	-	0.377754	0.5351	-	-7.66646	0.24455	-	-0.787773	0.4208	-	-0.955846	0.265	-	0.118508	0.87075	-	-2.35099	0.0367	Down	-1.53923	0.11645	-
TCONS_00011397	LOC_Os01g51920	-0.533511	0.4237	-	-0.953162	0.1751	-	3.1214	0.2843	-	2.1867	0.0906	-	2.08317	0.06855	-	2.30087	0.0039	Up	3.16056	0.27655	-	2.48203	0.0545	-
TCONS_00011398	LOC_Os01g51920	0	1	-	0	1	-	11.2763	0.03915	Up	9.04951	0.05675	-	10.0205	0.08155	-	0	1	-	9.51052	0.0641	-	0	1	-
TCONS_00011399	LOC_Os01g51920	-0.691969	0.17435	-	-0.661182	0.18475	-	4.85121	0.00255	Up	2.3677	0.01165	Up	3.7308	5e-05	Up	2.50931	0.00015	Up	4.74368	0.00025	Up	2.45622	0.0123	Up
TCONS_00011415	LOC_Os01g52110	-1.73746	0.4212	-	-12.0163	0.0949	-	4.1801	0.3475	-	2.5822	0.53675	-	3.43539	0.29685	-	3.47172	0.42615	-	14.8889	0.03735	Up	12.7711	0.11925	-
TCONS_00011428	LOC_Os01g52230	-0.230055	0.84005	-	0.345917	0.7467	-	1.61524	0.06255	-	-0.525617	0.59645	-	1.46297	0.0326	Up	-0.0392026	0.9542	-	0.780378	0.38135	-	-0.101365	0.9149	-
TCONS_00011441	LOC_Os01g52470	-4.78105	0.008	Down	0.449159	0.3947	-	1.32834	0.05085	-	0.305722	0.6412	-	1.16767	0.15045	-	2.99272	0.00165	Up	-0.335303	0.60875	-	-0.179482	0.7837	-
TCONS_00011447	LOC_Os01g52660	9.13472	0.01685	Up	9.3107	0.01365	Up	0	1	-	0	1	-	1.17609	0.2749	-	-9.11545	0.00445	Down	-0.968324	0.6285	-	-9.01942	0.0228	Down
TCONS_00011454	LOC_Os01g52730	10.8542	0.11345	-	0	1	-	15.1751	0.1033	-	12.5672	0.1033	-	3.86356	0.01275	Up	3.11766	0.02795	Up	15.1072	0.10545	-	13.3234	0.10545	-
TCONS_00011456	LOC_Os01g52740	0.265662	0.8152	-	-0.632977	0.6176	-	2.59499	0.01525	Up	1.76047	0.0791	-	1.01593	0.1407	-	1.11749	0.1066	-	3.19531	0.0144	Up	2.24606	0.0509	-
TCONS_00011472	LOC_Os01g52830	6.81432	1	-	0	1	-	11.1503	0.00015	Up	6.33448	1	-	3.44807	0.05625	-	1.38004	1	-	12.4329	5e-05	Up	7.55192	1	-
TCONS_00011482	LOC_Os01g52980	-0.459195	0.6731	-	0.699505	0.45585	-	1.50566	0.08525	-	0.716555	0.4126	-	0.690436	0.3026	-	0.701041	0.2925	-	2.41925	0.00315	Up	1.33709	0.0913	-
TCONS_00011495	LOC_Os01g53130	-1.08536	1	-	-7.18654	1	-	1.97983	0.28875	-	-1.25702	1	-	2.47755	0.29255	-	0.990633	1	-	9.71648	0.04225	Up	-0.0335324	1	-
TCONS_00011504	LOC_Os01g53210	0	1	-	0	1	-	0	1	-	8.72322	0.03	Up	0	1	-	0	1	-	0	1	-	0	1	-
TCONS_00011510	LOC_Os01g53255	-12.8931	5e-05	Down	-0.289566	0.76305	-	2.9246	0.00085	Up	1.48729	0.05585	-	0	1	-	0	1	-	1.39382	0.0845	-	1.02261	0.1972	-
TCONS_00011513	LOC_Os01g53420	0.459061	0.6752	-	-0.0633917	0.95865	-	-1.77898	0.1709	-	-0.350533	0.74755	-	-2.03056	0.01935	Down	-0.6076	0.3744	-	-2.18746	0.0914	-	-0.436167	0.6633	-
TCONS_00011518	LOC_Os01g53500	-0.00818145	0.99295	-	-0.720755	0.5338	-	0.851002	0.3609	-	-1.05305	0.3809	-	1.36579	0.0476	Up	1.13569	0.0912	-	1.3966	0.2044	-	0.958161	0.4024	-
TCONS_00011524	LOC_Os01g53630	0.240687	0.8477	-	-9.04253	0.04475	Down	-8.22378	0.07665	-	-0.107301	0.92395	-	-9.27629	0.06355	-	0.0462888	0.94485	-	1.7977	1	-	-0.0357734	1	-
TCONS_00011534	LOC_Os01g53730	0.22474	0.59695	-	-0.326941	0.4485	-	2.6691	0.0043	Up	0.743458	0.31285	-	1.42706	0.00645	Up	0.364676	0.46125	-	2.48123	0.0031	Up	0.629232	0.4067	-
TCONS_00011589	LOC_Os01g54300	-0.931902	0.15405	-	0.170458	0.7683	-	-2.19219	0.01405	Down	-0.56774	0.4272	-	-0.666798	0.24775	-	-0.391626	0.48305	-	-1.86426	0.0182	Down	-0.729218	0.2973	-
TCONS_00011595	LOC_Os01g54350	-1.36953	0.2145	-	0.319546	0.682	-	2.32572	0.0428	Up	0.702645	0.5311	-	1.84397	0.0805	-	1.82549	0.07155	-	1.31052	0.25265	-	0.479716	0.64215	-
TCONS_00011607	LOC_Os01g54440	-0.384467	0.69225	-	0.379623	0.66295	-	-0.591959	0.50395	-	-0.441228	0.6206	-	-0.562256	0.3814	-	-1.11287	0.1004	-	-1.79001	0.0402	Down	-0.491549	0.53695	-
TCONS_00011616	LOC_Os01g54480	0.112926	0.81375	-	-0.215925	0.66195	-	2.21023	0.0172	Up	0.576699	0.46855	-	0.928406	0.0848	-	0.333683	0.51555	-	1.54097	0.0724	-	0.223192	0.76455	-
TCONS_00011628	LOC_Os01g54670	0.617164	0.43905	-	0.164376	0.83	-	2.16168	0.0114	Up	0.874614	0.25215	-	0.790743	0.1564	-	0.0260507	0.96325	-	1.56689	0.05145	-	0.223345	0.7733	-
TCONS_00011706	LOC_Os01g55320	0.888146	0.6151	-	0.80293	0.64925	-	3.03766	0.0686	-	-1.57337	1	-	2.69885	0.0061	Up	-0.121311	0.8972	-	2.47885	0.03785	Up	-1.54085	0.3031	-
TCONS_00011710	LOC_Os01g55340	-0.183848	0.86	-	-0.178432	0.8645	-	1.5164	0.1133	-	0.925196	0.3123	-	1.70738	0.01185	Up	1.09565	0.10315	-	2.07894	0.03185	Up	1.25067	0.1849	-
TCONS_00011711	LOC_Os01g55350	0.585424	0.60845	-	0.836237	0.47745	-	0.409626	1	-	0.173588	1	-	-8.30416	0.0839	-	0.592236	0.3857	-	-8.75432	0.03885	Down	-1.2287	0.23385	-
TCONS_00011721	LOC_Os01g55370	-0.0921844	0.95005	-	-0.657664	0.6434	-	2.78655	0.02285	Up	0.218409	0.8574	-	1.84921	0.0224	Up	0.225066	0.79095	-	3.41307	0.01385	Up	1.15784	0.33555	-
TCONS_00011725	LOC_Os01g55430	6.48285	1	-	0	1	-	10.2072	0.10915	-	0	1	-	3.9423	0.03645	Up	0.587793	1	-	9.32438	0.0006	Up	0.0156352	1	-
TCONS_00011740	LOC_Os01g55560	0.104976	0.9265	-	-0.158932	0.8892	-	3.3532	0.0043	Up	0.486757	0.6287	-	3.41912	5e-05	Up	1.10259	0.1216	-	3.11318	0.00725	Up	0.228356	0.8231	-
TCONS_00011752	LOC_Os01g55670	0.850576	0.1712	-	0.138203	0.8426	-	-4.0841	0.2023	-	-1.06088	0.31585	-	-1.73201	0.0234	Down	-1.57187	0.0293	Down	-2.1197	0.07585	-	-1.03209	0.369	-
TCONS_00011753	LOC_Os01g55700	-12.1552	0.0747	-	1.01448	0.53545	-	-1.15906	0.5718	-	0.174023	0.7166	-	11.7604	0.04835	Up	10.8969	0.13485	-	-12.3106	0.2615	-	-1.41924	0.5049	-
TCONS_00011765	LOC_Os01g55750	-0.201807	0.8146	-	0.292907	0.70505	-	-1.39113	0.1374	-	-0.373964	0.6789	-	-0.741449	0.31545	-	-0.254034	0.7211	-	-2.30302	0.03055	Down	-0.472013	0.56635	-
TCONS_00011769	LOC_Os01g55820	2.32449	0.1053	-	1.3438	0.3873	-	3.21986	0.03135	Up	1.58916	0.2053	-	1.52454	0.0244	Up	-0.296052	0.677	-	2.06326	0.0465	Up	0.384769	0.7287	-
TCONS_00011783	LOC_Os01g55880	10.0209	0.0478	Up	7.5763	1	-	1.75085	1	-	9.23524	0.0408	Up	-0.596062	0.6155	-	-0.613014	0.6011	-	0.715036	1	-	0.783709	1	-
TCONS_00011840	LOC_Os01g56390	-0.0133355	0.9827	-	0.276406	0.6248	-	1.55389	0.0213	Up	0.372226	0.5719	-	0.666497	0.1654	-	0.511481	0.2824	-	1.1071	0.094	-	0.246236	0.70545	-
TCONS_00011873	LOC_Os01g56610	0	1	-	0	1	-	8.20823	1	-	0	1	-	8.39212	0.0201	Up	0	1	-	10.3927	0.0009	Up	0	1	-
TCONS_00011912	LOC_Os01g56810	1.27033	0.39925	-	-9.67215	0.0865	-	3.06193	0.03125	Up	1.35979	0.30245	-	1.83011	0.019	Up	1.13127	0.1561	-	11.5834	0.12605	-	12.1953	0.1259	-
TCONS_00011913	LOC_Os01g56810	0.0679495	1	-	9.9733	0.1815	-	2.43324	1	-	0.0409542	1	-	0.535676	1	-	-0.114383	1	-	-9.25432	0.0287	Down	-9.45553	0.0468	Down
TCONS_00011924	LOC_Os01g56890	-0.473381	0.30925	-	-0.0279552	0.95135	-	1.82503	0.0144	Up	0.665387	0.32555	-	1.24705	0.0128	Up	0.807845	0.09235	-	1.6439	0.0275	Up	0.705568	0.3252	-
TCONS_00011963	LOC_Os01g57240	-0.644352	0.2448	-	-0.698375	0.1976	-	1.35105	0.0663	-	0.841515	0.24665	-	0.707889	0.1911	-	0.544512	0.30535	-	2.01754	0.0083	Up	1.06464	0.1344	-
TCONS_00011984	LOC_Os01g57420	1.07971	0.1248	-	0.609278	0.39765	-	3.9539	0.0022	Up	1.59002	0.1245	-	2.44705	0.00075	Up	0.938734	0.14295	-	3.96444	0.0007	Up	1.33985	0.18385	-
TCONS_00011988	LOC_Os01g57450	0.222173	0.67375	-	0.103148	0.8428	-	3.17857	0.00045	Up	1.63356	0.0242	Up	2.18133	5e-05	Up	1.55096	0.0034	Up	3.16827	0.00085	Up	1.67478	0.0206	Up
TCONS_00012001	LOC_Os01g57700	-0.0859266	0.94055	-	1.56186	0.1282	-	0.243899	0.82545	-	-0.967542	0.43245	-	-1.03461	0.2213	-	-0.792457	0.34895	-	-1.00799	0.24745	-	-2.05266	0.04435	Down
TCONS_00012014	LOC_Os01g57730	0.165443	0.87645	-	0.748136	0.47325	-	3.17456	0.00165	Up	0.891084	0.30525	-	1.00666	0.11565	-	0.256104	0.6917	-	1.81086	0.0227	Up	0.727513	0.3566	-
TCONS_00012039	LOC_Os01g58048	-8.47444	0.01165	Down	-8.47444	0.01165	Down	-1.88925	1	-	-2.47083	1	-	0	1	-	0	1	-	8.69812	0.0073	Up	5.60647	1	-
TCONS_00012045	LOC_Os01g58130	-0.787192	0.3954	-	-0.913086	0.3188	-	2.92206	0.0002	Up	1.06801	0.1453	-	2.42136	0.0001	Up	1.00018	0.09815	-	3.55071	0.00015	Up	1.47271	0.057	-
TCONS_00012046	LOC_Os01g58140	0.670884	0.5347	-	1.05319	0.2988	-	2.29906	0.0257	Up	0.49316	0.6151	-	1.22689	0.0544	-	-0.066892	0.9247	-	1.29267	0.1101	-	-7.3484e-06	0.99055	-
TCONS_00012047	LOC_Os01g58150	0.337548	0.7219	-	0.577247	0.5256	-	1.6798	0.0563	-	0.492299	0.58085	-	1.15017	0.04545	Up	0.183222	0.7541	-	1.42721	0.0721	-	0.538446	0.50185	-
TCONS_00012059	LOC_Os01g58350	-2.44658	0.01355	Down	-1.44007	0.0396	Down	2.08694	0.0035	Up	0.308048	0.65685	-	0.85942	0.163	-	0.0286281	0.96325	-	2.21951	0.0041	Up	1.02113	0.17755	-
TCONS_00012076	LOC_Os01g58590	0	1	-	0	1	-	0	1	-	0	1	-	9.60102	0.0201	Up	0	1	-	0	1	-	0	1	-
TCONS_00012080	LOC_Os01g58620	-0.297133	0.6589	-	0.166678	0.7856	-	1.89852	0.03655	Up	0.903364	0.2489	-	1.35212	0.03725	Up	1.16167	0.04605	Up	1.90735	0.0259	Up	1.0958	0.12655	-
TCONS_00012081	LOC_Os01g58700	-0.616162	0.64375	-	0.265753	0.8142	-	3.15347	0.0113	Up	0.459441	0.71985	-	2.17582	0.0359	Up	0.0292476	0.9794	-	2.37178	0.0348	Up	0.595696	0.6078	-
TCONS_00012083	LOC_Os01g58700	0.25713	0.77625	-	-0.28698	0.7712	-	2.44831	0.02215	Up	1.33243	0.1475	-	1.23113	0.05065	-	1.22783	0.04085	Up	2.52362	0.01775	Up	1.22564	0.22425	-
TCONS_00012085	LOC_Os01g58730	9.09793	0.02175	Up	9.44686	0.01365	Up	9.3179	0.0164	Up	8.3009	1	-	-0.180827	0.88125	-	0.41692	0.69435	-	0.358197	0.8218	-	-2.57369	0.1258	-
TCONS_00012100	LOC_Os01g58910	0.441297	0.56445	-	0.892336	0.22935	-	-0.286981	0.7007	-	-0.627611	0.42555	-	-0.184232	0.7353	-	-1.53953	0.01055	Down	-0.702925	0.34405	-	-1.47031	0.0671	-
TCONS_00012104	LOC_Os01g59060	-0.18866	0.6753	-	0.349904	0.4231	-	-1.57603	0.02855	Down	-0.64901	0.32995	-	-0.580515	0.2037	-	-0.93449	0.04885	-	-1.35751	0.0385	Down	-0.920021	0.16065	-
TCONS_00012109	LOC_Os01g59080	0.466711	0.3024	-	-0.0990774	0.82885	-	-1.90713	0.02345	Down	-0.29645	0.69495	-	-1.11615	0.04975	Down	-0.867809	0.12135	-	-2.14955	0.01635	Down	-0.638504	0.42805	-
TCONS_00012114	LOC_Os01g59130	-0.330756	0.44525	-	-0.343476	0.4238	-	1.63325	0.07665	-	0.369175	0.6468	-	1.15371	0.02825	Up	0.559498	0.26085	-	1.97717	0.04255	Up	0.552712	0.48935	-
TCONS_00012134	LOC_Os01g59320	5.83621	1	-	0	1	-	10.0044	0.04895	Up	7.71034	1	-	0.0878778	1	-	-5.81818	1	-	8.012	1	-	5.43582	1	-
TCONS_00012149	LOC_Os01g59510	-0.442383	0.5082	-	-0.22941	0.7261	-	-2.46249	0.04005	Down	-0.508148	0.64095	-	-1.22051	0.1396	-	-0.357327	0.6227	-	-1.68022	0.31365	-	-0.731578	0.52245	-
TCONS_00012150	LOC_Os01g59550	-0.378637	0.71535	-	0.38197	0.7093	-	0.0312949	0.97345	-	-9.55303	0.06275	-	-1.40909	0.12525	-	-9.52989	0.04695	Down	-9.99306	0.0472	Down	-1.94924	0.0918	-
TCONS_00012164	LOC_Os01g59730	-0.495661	0.52485	-	0.33872	0.64325	-	-1.77605	0.04135	Down	-0.986633	0.21825	-	-0.84643	0.1714	-	-0.921044	0.15435	-	-1.09551	0.1615	-	-1.2159	0.1133	-
TCONS_00012165	LOC_Os01g59740	-1.27335	0.06435	-	-0.13446	0.81815	-	0.87007	0.21425	-	0.733683	0.29845	-	0.467527	0.3811	-	0.950228	0.0795	-	1.4962	0.03415	Up	1.02194	0.1407	-
TCONS_00012183	LOC_Os01g59819	1.34894	0.0459	Up	-0.440236	0.59905	-	-2.25921	0.0699	-	-0.739564	0.4361	-	-1.18542	0.0324	Down	-1.1377	0.05355	-	-7.13074	0.2432	-	-0.706271	0.50865	-
TCONS_00012184	LOC_Os01g59819	10.1045	0.03975	Up	-0.149313	1	-	8.72728	0.05615	-	8.34505	1	-	0.795456	0.56685	-	1.44643	0.295	-	9.85452	0.07855	-	1.01413	1	-
TCONS_00012186	LOC_Os01g59840	-10.7064	0.10125	-	0.509831	0.52535	-	-2.24641	0.11725	-	-0.721034	0.5161	-	6.50348	1	-	8.24553	0.2057	-	-2.40325	0.0316	Down	-2.50513	0.0898	-
TCONS_00012195	LOC_Os01g59900	-0.0290458	0.9402	-	0.0684118	0.8659	-	1.6772	0.0159	Up	0.327403	0.62565	-	0.908379	0.0497	-	0.274109	0.5395	-	1.18415	0.0833	-	0.142848	0.83315	-
TCONS_00012212	LOC_Os01g59950	-0.253567	0.79775	-	-0.563348	0.60175	-	1.92419	0.06435	-	0.423475	0.6782	-	1.51208	0.03205	Up	0.347356	0.64885	-	2.05221	0.1006	-	0.0325484	0.97875	-
TCONS_00012214	LOC_Os01g59970	0.177364	0.71625	-	0.101989	0.8345	-	1.7588	0.01155	Up	0.101763	0.87945	-	1.33407	0.00515	Up	0.162742	0.72195	-	1.80815	0.011	Up	0.0132163	0.9831	-
TCONS_00012219	LOC_Os01g60020	-1.43335	0.07485	-	-0.224298	0.7315	-	1.27483	0.06955	-	0.412725	0.54065	-	1.77516	0.00265	Up	1.73083	0.00365	Up	1.22315	0.0739	-	1.26867	0.06735	-
TCONS_00012275	LOC_Os01g60340	-0.875104	0.5941	-	-0.0668874	0.9657	-	-1.14313	0.5557	-	0.0219908	0.9878	-	-9.31803	0.04455	Down	0.394757	0.8075	-	-0.640797	0.70765	-	-2.19959	0.3623	-
TCONS_00012288	LOC_Os01g60440	0	1	-	0	1	-	8.57203	0.04265	Up	7.15134	1	-	0	1	-	8.0215	1	-	8.50024	1	-	0	1	-
TCONS_00012298	LOC_Os01g60600	-0.222108	0.88035	-	-2.47583	0.27945	-	3.81939	0.0032	Up	1.55276	0.15285	-	3.49215	0.0006	Up	1.15908	0.18155	-	4.80303	0.22215	-	3.50354	0.2348	-
TCONS_00012321	LOC_Os01g60700	-1.27226	0.0369	Down	-0.920664	0.11405	-	0.974682	0.31435	-	0.520983	0.54325	-	0.687637	0.29435	-	1.35794	0.0345	Up	1.08875	0.29055	-	0.621534	0.55375	-
TCONS_00012331	LOC_Os01g60730	-1.08131	0.32665	-	-0.395204	0.71285	-	2.15078	0.0209	Up	0.561342	0.54095	-	1.03404	0.17045	-	0.242396	0.7443	-	1.79642	0.0646	-	0.846395	0.3695	-
TCONS_00012342	XLOC_005930	-8.42916	0.0376	Down	-2.264	0.39655	-	4.79101	0.18075	-	4.15256	0.01405	Up	0.859466	1	-	1.971	1	-	-5.98754	1	-	-4.02086	1	-
TCONS_00012344	XLOC_005930	2.95038	0.23725	-	0.611862	1	-	7.67203	0.22465	-	5.79066	0.22485	-	4.71429	5e-05	Up	5.17067	5e-05	Up	7.61278	0.00415	Up	5.79359	0.0044	Up
TCONS_00012345	XLOC_005930	-0.636589	0.58425	-	-1.73672	0.41775	-	6.47225	0.0121	Up	5.0174	0.0183	Up	3.52129	0.1719	-	4.75219	0.07085	-	6.52161	0.34695	-	5.58749	0.19915	-
TCONS_00012346	XLOC_005930	2.79685	0.37535	-	-6.16873	1	-	6.31019	0.50665	-	4.20004	0.51175	-	4.64754	0.00325	Up	5.03743	0.00215	Up	14.1081	0.1107	-	12.3636	0.111	-
TCONS_00012359	LOC_Os01g61044	-0.617853	0.47395	-	1.90452	0.0091	Up	-0.142854	0.86855	-	-0.503003	0.5827	-	-0.197418	0.78305	-	-0.202545	0.77155	-	-0.739571	0.30885	-	-0.136867	0.84875	-
TCONS_00012363	LOC_Os01g61120	0.876819	0.05635	-	0.388114	0.3993	-	-1.53765	0.0584	-	-0.734106	0.3222	-	-1.40161	0.009	Down	-0.79353	0.09785	-	-1.42437	0.06685	-	-0.931065	0.2307	-
TCONS_00012393	LOC_Os01g61430	-11.9971	0.0347	Down	-1.00119	0.48325	-	-10.9636	0.0668	-	-2.66743	0.31765	-	2.48236	1	-	9.30899	0.2451	-	-6.86997	0.2164	-	0.0649458	0.9696	-
TCONS_00012397	LOC_Os01g61440	0.238988	0.7732	-	0.474468	0.57095	-	1.17829	0.147	-	0.957988	0.23315	-	1.23315	0.0388	Up	1.08862	0.0718	-	2.4114	0.00625	Up	1.3754	0.0949	-
TCONS_00012399	XLOC_005956	-1.1089	0.49005	-	-0.902349	0.5865	-	2.50349	0.092	-	1.10135	0.449	-	3.13785	0.0249	Up	2.99756	0.02475	Up	3.00159	0.10725	-	1.54788	0.3794	-
TCONS_00012417	LOC_Os01g61690	0.316422	0.7419	-	0.641013	0.4886	-	1.28495	0.11525	-	0.189278	0.81315	-	1.51942	0.00925	Up	-0.0431026	0.93945	-	0.784772	0.2736	-	-0.29745	0.70475	-
TCONS_00012418	LOC_Os01g61700	0.739349	0.61625	-	0.0673353	1	-	2.98886	0.062	-	1.07137	1	-	1.95057	0.0284	Up	0.802672	0.35825	-	2.32318	0.11095	-	1.48018	0.27985	-
TCONS_00012481	LOC_Os01g61960	0	1	-	0	1	-	9.19465	0.0602	-	0	1	-	8.8372	0.0486	Up	0	1	-	0	1	-	0	1	-
TCONS_00012486	LOC_Os01g61990	-1.36103	0.02725	Down	-0.530898	0.3214	-	-0.174633	0.8521	-	-0.175712	0.8345	-	-1.54806	0.21995	-	1.21426	0.0626	-	0.145744	0.8785	-	0.835942	0.34155	-
TCONS_00012534	LOC_Os01g62310	6.19484	1	-	0	1	-	7.17351	1	-	0	1	-	1.60641	1	-	0.406494	1	-	8.65487	0.0345	Up	0	1	-
TCONS_00012547	LOC_Os01g62390	-2.57975	0.0423	Down	-0.614498	0.28305	-	-0.0413578	0.96235	-	-1.02037	0.2784	-	1.85973	0.08465	-	2.09205	0.05495	-	1.20588	0.1732	-	-0.0587525	0.9466	-
TCONS_00012569	LOC_Os01g62630	-0.357691	0.78055	-	0.582048	0.5836	-	2.4796	0.0139	Up	0.431371	0.66525	-	2.64173	0.00205	Up	0.749533	0.34035	-	2.23615	0.0113	Up	0.529566	0.55635	-
TCONS_00012574	LOC_Os01g62670	-0.180151	0.86355	-	0.285811	0.7665	-	3.56984	0.0012	Up	1.32389	0.1451	-	1.84565	0.00435	Up	0.316092	0.63865	-	3.00857	0.0002	Up	1.15404	0.15935	-
TCONS_00012580	XLOC_006019	1.80012	0.3123	-	2.90995	0.1804	-	4.66942	0.0499	Up	3.01437	0.1048	-	2.81029	0.00035	Up	2.55365	0.0013	Up	4.82602	0.0003	Up	2.99297	0.00255	Up
TCONS_00012601	LOC_Os01g62950	-0.275053	0.78835	-	0.349594	0.71965	-	3.26368	0.00065	Up	0.890494	0.3066	-	2.35016	0.0003	Up	0.274321	0.64815	-	2.81968	0.0014	Up	0.463857	0.5673	-
TCONS_00012603	LOC_Os01g62990	0.853263	0.36925	-	-0.160624	0.8675	-	1.90085	0.3491	-	0.988609	0.50935	-	1.34197	0.2222	-	1.64048	0.13715	-	3.42601	0.04615	Up	1.72461	0.30725	-
TCONS_00012604	LOC_Os01g62980	0.883233	0.2315	-	-0.3078	0.70085	-	2.88155	0.01775	Up	1.77606	0.141	-	1.81867	0.0107	Up	1.94202	0.0099	Up	3.89849	0.0086	Up	2.03487	0.07695	-
TCONS_00012626	LOC_Os01g63230	-0.118909	0.8196	-	-0.530284	0.3425	-	2.11952	0.0108	Up	1.34974	0.1027	-	1.08139	0.04835	Up	1.49784	0.00595	Up	1.6989	0.0585	-	1.23419	0.1643	-
TCONS_00012654	LOC_Os01g63410	-0.808455	0.0344	-	-0.543314	0.14895	-	0.283876	0.6854	-	0.425882	0.5498	-	0.362069	0.44785	-	1.12717	0.0223	Up	1.2131	0.1141	-	0.354288	0.61315	-
TCONS_00012681	LOC_Os01g63690	1.08925	0.1908	-	0.463909	0.5937	-	2.90138	0.0006	Up	1.89654	0.0196	Up	1.64396	0.0016	Up	1.70493	0.00115	Up	2.18376	0.00485	Up	2.18568	0.00365	Up
TCONS_00012705	LOC_Os01g63890	-1.05087	0.0397	Down	0.235132	0.58885	-	1.11666	0.0975	-	0.514585	0.44795	-	0.509924	0.2734	-	0.569702	0.2223	-	1.14419	0.0929	-	0.16264	0.7985	-
TCONS_00012717	LOC_Os01g63980	0.765639	0.38015	-	0.0400212	0.96405	-	3.42796	5e-05	Up	1.67347	0.03425	Up	1.64242	0.00375	Up	0.830594	0.13445	-	3.57316	5e-05	Up	2.0129	0.0131	Up
TCONS_00012726	LOC_Os01g64030	8.89373	0.1952	-	3.98587	1	-	10.4021	0.04605	Up	2.78722	1	-	-2.37957	0.465	-	-8.87873	0.1846	-	0.94729	1	-	-3.81872	1	-
TCONS_00012752	LOC_Os01g64350	2.23242	0.0738	-	1.32045	0.21825	-	3.79856	0.0267	Up	2.04915	0.124	-	1.70379	0.0059	Up	1.47695	0.0156	Up	2.44843	0.0022	Up	1.16232	0.12445	-
TCONS_00012757	LOC_Os01g64450	7.03795	1	-	0	1	-	9.05591	0.0164	Up	8.04635	1	-	-0.384538	1	-	-7.01891	1	-	0	1	-	6.36557	1	-
TCONS_00012760	LOC_Os01g64470	-0.27353	0.78335	-	-0.47573	0.6327	-	3.94648	0.0003	Up	1.40688	0.11175	-	1.97415	0.00225	Up	0.445418	0.4877	-	3.01073	0.00265	Up	1.16567	0.19255	-
TCONS_00012769	LOC_Os01g64520	0.521263	0.1878	-	0.971434	0.0153	-	1.74353	0.0157	Up	1.06505	0.12305	-	0.959569	0.04495	-	0.279875	0.54545	-	0.617017	0.42275	-	0.0635912	0.93635	-
TCONS_00012783	LOC_Os01g64730	0.175424	0.81255	-	0.104389	0.8842	-	2.66497	0.0267	Up	1.69104	0.12605	-	2.33952	0.002	Up	2.12578	0.0035	Up	2.82477	0.0152	Up	0.408651	0.7135	-
TCONS_00012784	LOC_Os01g64730	0.0926681	0.9107	-	-0.752614	0.41285	-	2.65818	0.05785	-	1.24096	0.35135	-	2.00489	0.0176	Up	1.23	0.1774	-	3.25471	0.02705	Up	1.45288	0.29575	-
TCONS_00012793	LOC_Os01g64790	0.165352	0.82355	-	-0.285425	0.69765	-	2.37539	0.0027	Up	1.0372	0.1516	-	2.07072	0.00015	Up	1.28519	0.0152	Up	2.71979	0.00065	Up	1.50199	0.0483	Up
TCONS_00012822	LOC_Os01g64920	0.209643	0.71565	-	0.222531	0.69425	-	-0.373347	0.5866	-	-0.0472545	0.9466	-	-1.11933	0.0446	Down	-0.336448	0.49155	-	-0.660598	0.3317	-	-0.700383	0.30975	-
TCONS_00012832	LOC_Os01g65030	-0.228712	0.773	-	-0.0343325	0.9676	-	-2.5344	0.01705	Down	-1.33172	0.11845	-	-1.45864	0.0304	Down	-0.804264	0.20585	-	-3.74879	0.0151	Down	-0.770146	0.33145	-
TCONS_00012837	LOC_Os01g65220	-8.26956	1	-	-8.26956	1	-	4.11719	0.3216	-	1.98883	0.55945	-	0	1	-	0	1	-	8.69556	0.04945	Up	0	1	-
TCONS_00012843	LOC_Os01g65230	8.8495	0.1907	-	0	1	-	11.3154	0.0474	Up	8.5042	1	-	-8.83067	0.183	-	-8.83067	0.18245	-	10.8529	0.1589	-	0	1	-
TCONS_00012853	LOC_Os01g65350	-0.661906	0.17005	-	0.127052	0.77365	-	-1.50864	0.0335	Down	-0.503153	0.4413	-	-1.02932	0.04125	Down	-0.596218	0.22795	-	-1.58673	0.02695	Down	-0.633915	0.33725	-
TCONS_00012872	LOC_Os01g65510	0.392227	1	-	0.335127	1	-	3.84819	0.0183	Up	2.012	0.1392	-	3.2011	0.0016	Up	1.51335	0.08805	-	3.56855	0.0186	Up	0.760808	0.57	-
TCONS_00012874	LOC_Os01g65520	0.218962	0.7507	-	-0.117517	0.8737	-	3.51171	0.02455	Up	1.78302	0.2217	-	2.49396	0.00345	Up	2.39979	0.00585	Up	3.7005	0.07335	-	2.00948	0.1583	-
TCONS_00012877	LOC_Os01g65520	-0.394462	0.5072	-	-0.0122416	0.9833	-	2.75857	0.0335	Up	1.61248	0.1054	-	2.03341	0.0135	Up	2.26977	0.004	Up	3.01157	0.0169	Up	1.65663	0.1361	-
TCONS_00012892	LOC_Os01g65670	-0.0252071	0.98225	-	1.14412	0.3856	-	2.81553	0.0287	Up	1.09183	0.3659	-	1.75724	0.0631	-	1.08093	0.2572	-	2.22692	0.0265	Up	0.224469	0.8264	-
TCONS_00012899	LOC_Os01g65730	-0.05359	0.968	-	0.896932	0.4518	-	-9.92156	0.046	Down	-1.22482	0.5619	-	1.08843	0.17715	-	1.30649	0.11465	-	-9.87072	0.0935	-	0.0759908	0.9435	-
TCONS_00012919	LOC_Os01g65920	-0.241998	0.5629	-	0.120492	0.76345	-	1.61953	0.02795	Up	0.856227	0.22455	-	1.04818	0.02305	Up	0.988492	0.03415	-	1.60394	0.03115	Up	0.815603	0.2506	-
TCONS_00012931	LOC_Os01g66010	-0.855672	0.44255	-	0.0666179	0.93975	-	0.00581869	0.99075	-	-1.26685	0.221	-	0.285994	0.67085	-	-1.90798	0.02825	Down	-0.84177	0.34015	-	-1.16675	0.19035	-
TCONS_00012939	LOC_Os01g66120	-0.39759	0.61295	-	0.154851	0.82605	-	3.46471	0.1104	-	1.93588	0.36305	-	2.16191	0.09275	-	2.25737	0.0438	Up	3.05602	0.068	-	1.98071	0.25495	-
TCONS_00012941	LOC_Os01g66120	-0.0084938	0.9921	-	-0.0691839	0.94105	-	3.81421	0.06695	-	2.61154	0.1878	-	2.72863	0.0304	Up	3.55389	0.0045	Up	3.81206	0.0584	-	3.18579	0.06725	-
TCONS_00012942	LOC_Os01g66120	-0.472597	0.33055	-	-0.31961	0.5074	-	2.18548	0.11305	-	1.3469	0.2274	-	2.07584	0.00895	Up	0.697354	0.4398	-	2.03232	0.1379	-	0.872624	0.5052	-
TCONS_00012965	LOC_Os01g66260	-7.79241	1	-	-7.79241	1	-	4.0289	0.0893	-	3.14437	0.113	-	0	1	-	0	1	-	10.6788	0.00625	Up	10.6705	0.0052	Up
TCONS_00013020	LOC_Os01g66730	-3.93647	1	-	-4.43396	1	-	-4.47482	1	-	1.86662	1	-	-0.65004	1	-	-0.65004	1	-	10.0707	0.0429	Up	9.5544	0.04225	Up
TCONS_00013025	LOC_Os01g66830	-0.412851	0.5488	-	-0.0313871	0.9607	-	-2.5315	0.0053	Down	-0.671316	0.37455	-	-1.10998	0.05985	-	-0.360911	0.5106	-	-2.11458	0.0214	Down	-1.10991	0.13475	-
TCONS_00013027	LOC_Os01g66840	-0.935367	0.37905	-	-0.225129	0.82485	-	2.05448	0.0199	Up	-0.196487	0.83425	-	2.1248	0.00385	Up	-0.392619	0.60015	-	1.22901	0.19415	-	-0.474429	0.63545	-
TCONS_00013029	LOC_Os01g66850	-0.283541	0.59945	-	0.0649244	0.89925	-	-0.840927	0.2087	-	-0.519573	0.44055	-	-0.667432	0.17675	-	-0.938991	0.0637	-	-1.48594	0.0335	Down	-1.15998	0.1004	-
TCONS_00013093	LOC_Os01g67360	-0.429887	0.56785	-	-0.955834	0.23505	-	-3.71358	0.0251	Down	-1.00367	0.3304	-	-0.919187	0.2174	-	-0.581707	0.43295	-	-2.2106	0.07375	-	-1.12576	0.34365	-
TCONS_00013095	LOC_Os01g67360	1.98189	0.1546	-	1.20208	0.3488	-	-1.55492	0.48315	-	1.42816	0.39695	-	-1.81391	0.04535	Down	-1.33055	0.10215	-	-6.78613	0.2416	-	-1.30613	0.31225	-
TCONS_00013121	LOC_Os01g67500	-0.134175	0.7846	-	-0.160271	0.73495	-	0.93777	0.174	-	-0.102166	0.88465	-	1.19835	0.0113	Up	-0.0548811	0.9085	-	1.57826	0.02565	Up	0.188621	0.77795	-
TCONS_00013167	LOC_Os01g67860	0	1	-	15.1607	0.0183	Up	0	1	-	0	1	-	10.4966	0.0318	Up	0	1	-	-2.13361	0.5177	-	1.87918	0.63115	-
TCONS_00013169	LOC_Os01g67860	13.5429	0.124	-	17.2336	0.01215	Up	0	1	-	10.431	0.02635	Up	-13.5036	0.1116	-	-13.5036	0.1103	-	0.868589	0.6589	-	0.846141	0.634	-
TCONS_00013171	LOC_Os01g67870	0.112666	0.8339	-	-13.0241	0.03935	Down	1.29704	0.04645	Up	0.329284	0.6236	-	0.77367	0.09665	-	0.400924	0.3956	-	-0.00256676	1	-	8.59667	0.284	-
TCONS_00013173	LOC_Os01g67880	-0.66872	0.2784	-	-1.56731	0.0379	Down	-0.603024	0.49835	-	-0.225808	0.7925	-	-0.314725	0.65525	-	0.15015	0.8197	-	0.349132	0.76145	-	-0.82515	0.5838	-
TCONS_00013215	LOC_Os01g68060	0	1	-	0	1	-	0	1	-	8.78329	0.03835	Up	0	1	-	0	1	-	0	1	-	0	1	-
TCONS_00013216	LOC_Os01g68060	-1.46564	0.0012	Down	-0.652614	0.0982	-	2.08343	0.0504	-	0.769586	0.31195	-	1.71387	0.0024	Up	1.53091	0.0033	Up	1.7837	0.0549	-	0.761312	0.35625	-
TCONS_00013219	XLOC_006271	-1.57775	0.3309	-	2.06079	0.12865	-	-0.623487	0.61495	-	-0.540243	0.6581	-	-1.31446	1	-	-1.46833	1	-	-3.0134	0.0382	Down	-0.769315	0.4188	-
TCONS_00013233	LOC_Os01g68160	-0.372283	0.54325	-	-0.742706	0.2436	-	0.871122	0.40585	-	-0.206212	0.83805	-	0.712727	0.2711	-	-0.0816656	0.9097	-	2.21487	0.02895	Up	-0.145254	0.9018	-
TCONS_00013246	LOC_Os01g68230	3.18734	0.351	-	-4.82397	1	-	1.85242	1	-	3.24392	1	-	-8.49267	0.04835	Down	-1.06092	0.57995	-	-0.580455	1	-	6.15265	1	-
TCONS_00013248	LOC_Os01g68290	0	1	-	11.9553	0.00305	Up	8.01521	1	-	8.4668	1	-	0	1	-	0	1	-	2.59763	0.01775	Up	1.25372	0.223	-
TCONS_00013251	LOC_Os01g68310	-0.30683	0.71555	-	-0.16232	0.84385	-	1.44984	0.0942	-	0.100761	0.9099	-	1.4943	0.0198	Up	0.138161	0.82965	-	1.56211	0.10395	-	0.113353	0.91005	-
TCONS_00013265	LOC_Os01g68330	7.85694	1	-	7.78251	1	-	9.88468	0.02925	Up	8.67249	0.0335	Up	0.163692	1	-	2.42555	0.4422	-	2.56861	0.37415	-	1.32705	0.6177	-
TCONS_00013308	LOC_Os01g68720	-2.08741	0.02405	Down	1.22743	0.05815	-	0.399085	0.5753	-	-0.060223	0.9297	-	-0.553034	0.4263	-	-0.279112	0.6815	-	-2.01106	0.00665	Down	-1.4888	0.0425	Down
TCONS_00013309	LOC_Os01g68730	-1.34088	0.1813	-	0.152025	0.8481	-	-1.23766	0.21855	-	-0.521531	0.53605	-	-1.26431	0.1708	-	0.13354	0.85745	-	-2.26175	0.0385	Down	-1.96604	0.11095	-
TCONS_00013310	LOC_Os01g68730	9.52842	0.22545	-	9.31636	0.2575	-	11.1031	0.0311	Up	10.2053	0.04635	Up	0.580763	0.6305	-	0.651417	0.6152	-	-0.00773738	0.73435	-	2.19507	0.24805	-
TCONS_00013311	LOC_Os01g68740	-0.221734	0.80055	-	0.437336	0.60765	-	-1.20997	0.16765	-	-1.23006	0.20895	-	-0.826519	0.1939	-	-1.42991	0.03465	Down	-2.79832	0.00935	Down	-2.5031	0.0163	Down
TCONS_00013337	LOC_Os01g68930	-0.238064	0.641	-	-0.0323528	0.94825	-	-1.95269	0.0266	Down	-0.250808	0.72505	-	-0.819282	0.126	-	-0.329027	0.52485	-	-1.14424	0.12805	-	-0.528795	0.4719	-
TCONS_00013344	LOC_Os01g68970	-0.484848	0.5129	-	0.0634607	0.9247	-	1.09358	0.24135	-	0.855622	0.2891	-	1.63388	0.0158	Up	0.90931	0.18925	-	1.95965	0.01465	Up	0.204816	0.8138	-
TCONS_00013356	LOC_Os01g69030	9.64022	0.1776	-	10.7433	0.0752	-	11.5526	0.0498	Up	10.6808	0.1635	-	-9.62104	0.19305	-	-9.02519	0.3202	-	-9.07586	0.37575	-	-10.458	0.1712	-
TCONS_00013370	LOC_Os01g69260	5.2141	1	-	0	1	-	9.3168	0.00515	Up	7.69461	1	-	2.50959	1	-	-5.196	1	-	6.24177	1	-	0	1	-
TCONS_00013376	LOC_Os01g69279	0.261742	0.6968	-	-0.17375	0.80895	-	1.71727	0.0194	Up	0.183863	0.81025	-	0.158679	0.77585	-	-0.17577	0.75065	-	1.38712	0.06455	-	0.383611	0.5982	-
TCONS_00013380	XLOC_006329	0	1	-	10.696	5e-05	Up	0	1	-	7.53254	1	-	0	1	-	0	1	-	-1.50964	0.1506	-	-0.427013	0.67705	-
TCONS_00013399	LOC_Os01g70080	-0.708185	0.6026	-	0.403254	0.70715	-	1.00877	0.2883	-	0.264513	0.78815	-	1.30611	0.0783	-	1.47432	0.0491	Up	0.0473763	0.957	-	0.57472	0.51835	-
TCONS_00013412	LOC_Os01g70170	0	1	-	9.5343	0.0422	Up	11.9969	0.0281	Up	10.4419	0.01555	Up	10.4601	0.05475	-	0	1	-	1.67465	0.5074	-	-9.25534	0.02195	Down
TCONS_00013437	LOC_Os01g70300	0.0671283	0.8982	-	-2.19934	0.01715	Down	-0.363941	0.63925	-	-0.350978	0.65395	-	-0.625823	0.24755	-	-0.723892	0.20615	-	-10.5614	0.0492	Down	-1.38731	0.34115	-
TCONS_00013441	LOC_Os01g70310	0.82846	0.23285	-	0.430782	0.55705	-	2.06232	0.0076	Up	0.669851	0.3617	-	1.51949	0.0028	Up	0.977166	0.0462	-	2.03316	0.00625	Up	0.348836	0.6233	-
TCONS_00013450	LOC_Os01g70380	-0.0775126	0.8481	-	0.13737	0.72865	-	-1.36636	0.04615	Down	-0.119965	0.85595	-	-0.900774	0.0494	-	-0.357962	0.42715	-	-1.37986	0.0483	Down	-0.439873	0.51035	-
TCONS_00013453	LOC_Os01g70410	0.488491	0.2936	-	-0.196333	0.68655	-	-2.10005	0.0257	Down	-0.820112	0.3554	-	-1.15436	0.04945	Down	-0.925821	0.11535	-	-2.17193	0.03485	Down	-0.835001	0.3548	-
TCONS_00013454	LOC_Os01g70430	9.00022	0.07295	-	8.89328	0.1106	-	-0.145575	1	-	0.56867	1	-	-9.21324	0.05435	-	-9.34817	0.0398	Down	-9.0026	0.2943	-	-8.71242	0.3258	-
TCONS_00013461	LOC_Os01g70500	0.521071	0.68315	-	-0.0618914	0.96715	-	1.91206	0.0716	-	1.31597	0.19745	-	1.2148	0.0966	-	1.38903	0.06325	-	2.9501	0.0087	Up	1.81233	0.0917	-
TCONS_00013481	LOC_Os01g70660	7.87391	1	-	0	1	-	9.52079	0.00015	Up	6.70346	1	-	0.602853	0.55995	-	-0.172232	1	-	9.9167	5e-05	Up	7.57478	1	-
TCONS_00013488	LOC_Os01g70710	-0.0212671	0.97035	-	0.0991397	0.85485	-	1.99266	0.0161	Up	1.19894	0.11735	-	0.923276	0.10365	-	1.18069	0.0402	Up	1.87829	0.0169	Up	1.09766	0.15915	-
TCONS_00013495	LOC_Os01g70730	0.168823	0.80015	-	0.409409	0.51245	-	0.0648688	0.9269	-	-0.0502412	0.94325	-	-0.899192	0.09295	-	-1.11994	0.04315	Down	-0.899982	0.2338	-	-0.734528	0.30205	-
TCONS_00013498	LOC_Os01g70740	0.4928	0.34595	-	-4.10337	0.04745	Down	0.70471	0.3051	-	0.312886	0.6401	-	0.541785	0.2706	-	0.720696	0.14295	-	-1.20995	0.5116	-	-1.39341	0.48095	-
TCONS_00013502	LOC_Os01g70790	0.326151	0.6166	-	0.206569	0.74955	-	2.5418	0.00065	Up	0.722753	0.2901	-	1.42679	0.00305	Up	0.0298848	0.94905	-	1.36904	0.0507	-	0.383547	0.57275	-
TCONS_00013520	LOC_Os01g70860	0.991574	0.40785	-	-0.217514	0.87995	-	1.50905	0.22755	-	-0.206306	0.8891	-	1.69461	0.0088	Up	0.40568	0.5297	-	1.98752	0.06785	-	0.453252	0.68615	-
TCONS_00013546	LOC_Os01g71070	0	1	-	0	1	-	0	1	-	7.24725	1	-	9.31654	0.00135	Up	8.11413	1	-	7.73018	1	-	6.07915	1	-
TCONS_00013548	LOC_Os01g71090	1.90548	0.1448	-	-0.222955	0.876	-	2.9206	0.0304	Up	1.51781	0.22835	-	0.225546	0.7242	-	-0.107366	0.8687	-	1.8836	0.07895	-	1.32053	0.24375	-
TCONS_00013550	LOC_Os01g71100	0.609067	0.622	-	-9.0806	0.04335	Down	-8.65591	0.05845	-	-2.81933	0.3881	-	-0.889021	0.4992	-	-0.881316	0.4978	-	6.37611	1	-	-0.0790391	1	-
TCONS_00013565	LOC_Os01g71220	-0.231102	0.63995	-	0.131913	0.7762	-	-1.12625	0.12635	-	-0.0904267	0.8922	-	-0.764042	0.1357	-	-0.171345	0.72935	-	-2.06114	0.0101	Down	-0.883975	0.2218	-
TCONS_00013599	LOC_Os01g71670	-0.0919575	0.8948	-	-1.66284	0.0438	Down	1.22987	0.07695	-	0.577993	0.3982	-	0.476918	0.35145	-	0.91304	0.07805	-	1.78373	0.0266	Up	1.64358	0.0373	Up
TCONS_00013614	LOC_Os01g71720	-9.50029	0.03885	Down	1.30628	0.3676	-	-2.52791	0.3396	-	-1.10562	0.62015	-	4.14748	1	-	2.38832	1	-	-10.4179	0.09085	-	-0.814695	0.4422	-
TCONS_00013619	LOC_Os01g71760	0.768136	0.6288	-	-7.83973	1	-	0.120402	1	-	1.66877	0.4709	-	1.55338	0.09735	-	1.94828	0.04655	Up	-0.00076147	1	-	0.000544106	1	-
TCONS_00013626	LOC_Os01g71820	0.553061	0.7197	-	1.46505	0.2947	-	2.36062	0.0277	Up	1.75284	0.0957	-	-0.100022	0.90065	-	1.21539	0.0989	-	0.604385	0.52305	-	1.31596	0.14985	-
TCONS_00013633	LOC_Os01g72000	-0.447854	0.4881	-	0.0468115	0.936	-	2.64324	0.0004	Up	0.827967	0.23845	-	1.39461	0.00625	Up	0.524552	0.3031	-	1.95153	0.00605	Up	0.531477	0.43765	-
TCONS_00013634	LOC_Os01g72009	-2.53295	0.0113	Down	-1.28362	0.03525	Down	2.14588	0.19635	-	0.783439	0.5418	-	2.74349	0.03225	Up	2.18837	0.06515	-	2.46294	0.1562	-	-2.30427	0.322	-
TCONS_00013635	LOC_Os01g72009	-0.0850067	0.8414	-	-0.123956	0.7848	-	2.4226	0.04725	Up	1.17952	0.29065	-	0.281145	0.6251	-	0.0346517	0.95025	-	2.24285	0.0895	-	1.32221	0.1253	-
TCONS_00013662	LOC_Os01g72270	-2.38096	0.3567	-	-8.94902	0.0817	-	4.47353	0.13475	-	3.9647	0.1353	-	2.98487	0.12655	-	3.57405	0.1079	-	12.272	0.0001	Up	11.3075	0.0003	Up
TCONS_00013673	LOC_Os01g72370	2.85651	5e-05	Up	0.161021	0.76035	-	-3.33397	0.02775	Down	-2.08348	0.01365	Down	-1.31979	0.01765	Down	-1.9975	0.0003	Down	-2.30059	0.05145	-	-1.31019	0.0879	-
TCONS_00013674	LOC_Os01g72390	-2.92196	1	-	3.91254	0.01615	Up	-1.49409	1	-	0.455103	1	-	-0.96581	1	-	-1.10117	1	-	0.156034	0.835	-	-0.0688327	0.92665	-
TCONS_00013694	LOC_Os01g72520	2.16101	0.03625	Up	1.24364	0.21215	-	2.35939	0.0159	Up	1.04985	0.27985	-	1.5838	0.00305	Up	1.50654	0.00475	Up	1.99634	0.01385	Up	1.53335	0.0701	-
TCONS_00013696	LOC_Os01g72530	0.22606	0.7725	-	0.132189	0.86755	-	5.22535	5e-05	Up	2.73316	0.0006	Up	3.60914	5e-05	Up	2.3211	5e-05	Up	4.40362	5e-05	Up	2.40361	0.00215	Up
TCONS_00013702	LOC_Os01g72610	-0.143893	0.8691	-	0.22	0.7991	-	1.70464	0.0515	-	1.07963	0.1975	-	1.56567	0.01255	Up	1.62364	0.00885	Up	2.14404	0.0096	Up	1.4804	0.0587	-
TCONS_00013716	LOC_Os01g72900	0.30041	0.84115	-	1.11515	0.3964	-	5.7943	0.00755	Up	3.06777	0.02805	Up	2.49509	0.00685	Up	2.36751	0.0086	Up	3.63496	0.0021	Up	1.35272	0.2029	-
TCONS_00013718	XLOC_006469	-1.37631	0.06425	-	0.942959	0.09525	-	-1.65491	0.0427	Down	-0.298495	0.6709	-	-0.373152	0.5088	-	1.23159	0.02675	Up	-2.53676	0.00275	Down	-0.153611	0.8119	-
TCONS_00013735	LOC_Os01g73000	3.78404	0.0138	Up	3.55296	0.0168	Up	-10.8446	0.09735	-	1.31886	0.3883	-	0.00303996	0.996	-	0.467605	0.38335	-	1.2143	0.2311	-	0.717476	0.4007	-
TCONS_00013738	XLOC_006475	0.14821	0.8322	-	0.70248	0.2791	-	1.85167	0.0095	Up	0.968168	0.1472	-	1.30047	0.0135	Up	1.11168	0.0311	Up	1.56235	0.02695	Up	0.539335	0.429	-
TCONS_00013768	LOC_Os01g73300	0.0176134	0.9794	-	-0.138782	0.8386	-	1.57993	0.0261	Up	0.44297	0.52275	-	1.05374	0.03455	Up	0.475679	0.34565	-	1.97997	0.00655	Up	0.61224	0.3781	-
TCONS_00013801	LOC_Os01g73644	11.5599	0.0453	Up	0	1	-	0	1	-	0	1	-	0.710358	0.46875	-	0.68342	0.4673	-	0	1	-	0	1	-
TCONS_00013818	LOC_Os01g73800	-11.4729	0.11175	-	-0.962031	0.41165	-	-2.83227	0.2916	-	-0.557215	0.69365	-	0	1	-	0	1	-	-10.1014	0.0414	Down	0.478133	0.7706	-
TCONS_00013866	LOC_Os01g74170	0.0920362	0.94685	-	-9.79767	0.04985	Down	-0.137349	0.9147	-	-1.35029	0.40935	-	0.0462763	0.96205	-	-0.386555	0.67595	-	10.7369	0.05005	-	8.8713	0.05045	-
TCONS_00013903	LOC_Os01g74370	1.91751	0.39425	-	1.37958	0.4891	-	3.85898	0.09805	-	1.85481	0.33195	-	1.86887	0.0176	Up	1.1025	0.1559	-	1.60731	0.1753	-	1.91531	0.10325	-
TCONS_00013907	LOC_Os01g74450	0.263716	0.72355	-	-1.17569	0.15295	-	3.16136	5e-05	Up	1.87993	0.0134	Up	2.04575	0.00025	Up	1.39724	0.00735	Up	3.70265	5e-05	Up	1.85431	0.02045	Up
TCONS_00013929	LOC_Os01g74540	0.200227	0.85675	-	0.728433	0.48055	-	-2.5116	0.0613	-	-0.232477	0.79945	-	-1.50028	0.04615	Down	-0.704321	0.3077	-	-1.7523	0.0805	-	0.000285272	0.99155	-
TCONS_00013941	LOC_Os01g74650	14.8217	0.03545	Up	0	1	-	1.61538	1	-	0	1	-	0.377982	0.81985	-	-0.421407	0.834	-	0	1	-	0	1	-
TCONS_00013949	XLOC_006557	6.52593	1	-	0	1	-	8.59426	0.0071	Up	0	1	-	2.67437	0.1096	-	-1.17727	1	-	0	1	-	5.43751	1	-
TCONS_00013953	XLOC_006561	5.31601	1	-	0	1	-	9.53028	0.00355	Up	5.78125	1	-	2.86041	1	-	2.67623	1	-	10.0886	0.00055	Up	0	1	-
TCONS_00013954	XLOC_006562	13.8991	0.01275	Up	0	1	-	14.6043	0.0058	Up	14.2932	0.0085	Up	-1.1416	0.3614	-	-0.874037	0.4834	-	13.4632	0.0345	Up	13.7805	0.0187	Up
TCONS_00013956	XLOC_006564	6.32652	1	-	0	1	-	10.1901	0.0058	Up	8.78862	0.0387	Up	4.35207	0.1046	-	2.36332	0.15925	-	8.31772	1	-	7.78491	1	-
TCONS_00013960	XLOC_006568	0	1	-	12.4048	0.0049	Up	0	1	-	0	1	-	0	1	-	0	1	-	1.54426	0.2398	-	0.0255768	0.95365	-
TCONS_00013961	XLOC_006569	10.0327	0.00525	Up	0	1	-	0	1	-	0	1	-	-0.364216	0.69665	-	-2.00447	0.0979	-	0	1	-	0	1	-
TCONS_00013965	XLOC_006573	0	1	-	0	1	-	8.3605	1	-	0	1	-	9.73726	5e-05	Up	6.65817	1	-	7.86875	1	-	5.78061	1	-
TCONS_00013969	XLOC_006577	22.623	0.0097	Up	0	1	-	0	1	-	0	1	-	-0.149487	0.8926	-	-1.10033	0.33775	-	0	1	-	0	1	-
TCONS_00013970	XLOC_006578	-0.187173	0.9011	-	-0.597231	0.68695	-	3.05864	0.0065	Up	1.29961	0.1932	-	1.94537	0.02075	Up	1.2783	0.12285	-	3.63762	0.00565	Up	2.04204	0.0616	-
TCONS_00013971	XLOC_006579	1.23787	0.4245	-	1.23806	0.42405	-	3.15483	0.04165	Up	1.3811	0.29005	-	0.856862	0.30765	-	0.596058	0.4681	-	1.64246	0.1213	-	0.670881	0.5502	-
TCONS_00013973	XLOC_006581	7.55602	1	-	0	1	-	11.205	0.00035	Up	9.02862	0.0387	Up	1.55411	0.44945	-	0.956668	0.6338	-	0	1	-	8.02142	1	-
TCONS_00013974	XLOC_006582	11.9329	0.00525	Up	10.8239	0.01365	Up	0	1	-	0	1	-	-1.26445	0.22725	-	-3.02884	0.12245	-	-10.5376	0.0228	Down	-0.954672	0.6227	-
TCONS_00013975	XLOC_006583	17.3868	0.02175	Up	17.6199	0.0265	Up	0	1	-	16.2016	0.0904	-	-0.159426	0.89235	-	-1.00996	0.4025	-	-0.462612	0.78285	-	-0.301618	0.85275	-
TCONS_00013976	XLOC_006584	0	1	-	13.825	0.0265	Up	12.0373	0.10575	-	11.5393	0.03	Up	0	1	-	0	1	-	2.83889	0.1158	-	-0.101668	0.8794	-
TCONS_00013984	XLOC_006592	0	1	-	0	1	-	11.762	0.0027	Up	9.44489	0.0586	-	0	1	-	0	1	-	11.5619	0.00335	Up	9.83555	0.03875	Up
TCONS_00013986	XLOC_006594	-0.693861	0.4505	-	-1.80869	0.0797	-	-2.24438	0.03365	Down	-1.39615	0.1495	-	-0.790149	0.2511	-	-2.24968	0.01145	Down	-1.01947	0.36165	-	-0.361503	0.74185	-
TCONS_00013992	XLOC_006600	0	1	-	10.5522	0.00925	Up	0	1	-	0	1	-	0	1	-	0	1	-	1.51334	0.26525	-	1.96827	0.1596	-
TCONS_00013994	XLOC_006602	11.2285	0.0833	-	11.2313	0.08595	-	10.9632	0.0602	-	9.41542	0.03	Up	1.18403	0.325	-	0.333943	0.78395	-	1.34078	0.4224	-	-1.58871	0.2325	-
TCONS_00013997	XLOC_006605	-0.751434	1	-	-2.85122	1	-	4.80173	0.0329	Up	2.16076	0.132	-	5.54553	0.0117	Up	3.82081	0.01235	Up	-4.93611	1	-	-4.93611	1	-
TCONS_00014000	XLOC_006608	12.5082	0.0031	Up	0	1	-	0	1	-	0	1	-	-1.30105	0.1996	-	-1.96633	0.101	-	0	1	-	9.31876	0.08005	-
TCONS_00014001	XLOC_006609	-0.828119	0.49145	-	-3.39937	0.0444	Down	-0.605768	0.50625	-	-0.889783	0.3765	-	0.0762336	0.91505	-	0.362434	0.5971	-	-2.22529	0.3143	-	-15.1811	0.0165	Down
TCONS_00014004	XLOC_006612	0	1	-	10.9631	0.0048	Up	0	1	-	0	1	-	0	1	-	0	1	-	0.713985	0.56745	-	-0.047338	0.9542	-
TCONS_00014005	XLOC_006613	4.94428	1	-	0	1	-	8.56584	0.0071	Up	0	1	-	3.98665	0.105	-	2.34852	1	-	7.90234	1	-	0	1	-
TCONS_00014006	XLOC_006614	-5.27936	1	-	-5.27936	1	-	4.43513	0.08165	-	2.6116	1	-	9.36589	5e-05	Up	8.66748	0.00035	Up	8.48961	1	-	5.9896	1	-
TCONS_00014007	XLOC_006615	12.9632	0.00285	Up	0	1	-	0	1	-	0	1	-	0.527753	0.5245	-	-0.0657846	0.9423	-	0	1	-	0	1	-
TCONS_00014009	XLOC_006617	0.727842	0.5882	-	-1.07355	0.48615	-	-2.89204	0.13535	-	-1.70285	0.20125	-	-1.78767	0.0437	Down	-1.67372	0.05375	-	-8.14074	1	-	-1.89543	1	-
TCONS_00014014	XLOC_006622	9.34003	0.0097	Up	0	1	-	6.84229	1	-	0	1	-	-1.42876	0.2563	-	-9.32113	0.00105	Down	0	1	-	0	1	-
TCONS_00014015	XLOC_006623	-10.6156	0.0817	-	-10.6156	0.0817	-	2.62915	0.1619	-	0.684238	0.6933	-	0	1	-	0	1	-	11.4936	0.013	Up	8.59354	0.02405	Up
TCONS_00014016	XLOC_006624	13.2233	0.0067	Up	0	1	-	0	1	-	0	1	-	-0.243864	0.80045	-	0.00364096	0.9469	-	0	1	-	0	1	-
TCONS_00014020	XLOC_006628	-2.59427	0.01765	Down	1.19878	0.08165	-	1.14646	0.1174	-	0.493944	0.5	-	0.529213	0.45495	-	3.17657	5e-05	Up	-0.27401	0.7004	-	0.0353396	0.9589	-
TCONS_00014021	XLOC_006629	-6.25525	1	-	-6.25525	1	-	5.49206	0.0804	-	2.35755	1	-	0	1	-	8.42378	0.0045	Up	9.64173	0.00335	Up	8.75567	0.0121	Up
TCONS_00014022	XLOC_006630	-0.287857	0.85525	-	-10.3488	0.00865	Down	-1.19195	0.489	-	-1.78163	0.36315	-	-0.764329	0.50565	-	-0.947512	0.4591	-	9.33274	0.0345	Up	0	1	-
TCONS_00014025	XLOC_006633	8.51114	0.00425	Up	0	1	-	0	1	-	0	1	-	-0.501615	0.6024	-	-1.26785	0.23915	-	0	1	-	0	1	-
TCONS_00014026	XLOC_006634	0	1	-	9.43019	0.11935	-	0	1	-	9.20167	0.03	Up	0	1	-	0	1	-	4.18738	0.07645	-	2.00138	0.2105	-
TCONS_00014027	XLOC_006635	8.8773	0.0067	Up	5.67411	1	-	0	1	-	6.45902	1	-	-0.525999	0.6046	-	-1.51395	0.20995	-	0.596169	1	-	-5.39386	1	-
TCONS_00014029	XLOC_006637	-6.72978	1	-	-6.72978	1	-	0.660754	1	-	-0.922205	1	-	9.21239	0.00025	Up	7.33347	1	-	8.54485	0.0073	Up	0	1	-
TCONS_00014030	XLOC_006638	12.302	0.00125	Up	0	1	-	0	1	-	0	1	-	0.303697	0.69425	-	-0.0211961	0.97395	-	0	1	-	0	1	-
TCONS_00014031	XLOC_006639	10.6545	0.00425	Up	0	1	-	0	1	-	0	1	-	1.4	0.11715	-	-0.548491	0.5697	-	0	1	-	0	1	-
TCONS_00014032	XLOC_006640	11.7822	0.00655	Up	0	1	-	0	1	-	0	1	-	-2.27335	0.1439	-	-3.45045	0.1222	-	0	1	-	0	1	-
TCONS_00014034	XLOC_006642	0	1	-	0	1	-	0	1	-	0	1	-	0	1	-	0	1	-	19.4092	0.00485	Up	17.5527	0.03875	Up
TCONS_00014036	XLOC_006644	0.35075	0.81245	-	-0.0852827	0.95275	-	-0.507912	0.7164	-	-1.78643	0.25915	-	1.11749	0.14735	-	-2.08927	0.0496	Down	1.24447	0.26565	-	-0.762551	0.5485	-
TCONS_00014037	XLOC_006645	10.3444	0.0031	Up	7.97066	1	-	0	1	-	0	1	-	-0.169002	0.85835	-	-0.674999	0.47115	-	-0.970374	1	-	-7.68548	1	-
TCONS_00014039	XLOC_006647	10.0868	0.01685	Up	0	1	-	0	1	-	0	1	-	2.63747	0.0291	Up	0.367966	0.73845	-	0	1	-	0	1	-
TCONS_00014040	XLOC_006648	0	1	-	12.3689	0.00015	Up	0	1	-	6.92536	1	-	0	1	-	0	1	-	-3.05304	0.0871	-	-1.26994	0.26725	-
TCONS_00014042	XLOC_006650	8.34223	1	-	8.03767	1	-	11.724	0.0027	Up	7.82556	1	-	1.12901	0.52175	-	1.36151	0.47355	-	2.92287	0.1234	-	2.04524	0.2105	-
TCONS_00014043	XLOC_006651	11.3833	0.0012	Up	0	1	-	0	1	-	0	1	-	-0.313022	0.68325	-	-0.283382	0.7137	-	6.87405	1	-	0	1	-
TCONS_00014044	XLOC_006652	-1.09978	0.4757	-	-11.9498	0.00115	Down	-4.06647	0.21025	-	-1.34579	0.2855	-	-0.661524	0.4958	-	-1.42948	0.1895	-	0	1	-	8.92835	0.03875	Up
TCONS_00014047	XLOC_006655	12.6908	5e-05	Up	0	1	-	0	1	-	0	1	-	-0.123433	0.8617	-	-0.0895692	0.89655	-	0	1	-	0	1	-
TCONS_00014048	XLOC_006656	12.8119	0.00215	Up	0	1	-	0	1	-	0	1	-	-0.463591	0.60135	-	0.213816	0.79595	-	0	1	-	0	1	-
TCONS_00014049	XLOC_006657	10.5295	0.00205	Up	7.00953	1	-	0	1	-	0	1	-	-0.4688	0.5979	-	-0.0690109	0.9355	-	0.603246	1	-	-0.903821	1	-
TCONS_00014050	XLOC_006658	9.08633	0.0102	Up	0	1	-	0	1	-	0	1	-	1.1075	0.26915	-	-0.751933	0.5012	-	0	1	-	0	1	-
TCONS_00014052	XLOC_006660	17.084	0.0049	Up	0	1	-	0	1	-	0	1	-	1.55795	0.08485	-	0.720821	0.4321	-	0	1	-	0	1	-
TCONS_00014053	XLOC_006661	10.5692	0.02175	Up	0	1	-	0	1	-	9.24879	0.0904	-	0.0520509	0.90335	-	0.870946	0.43315	-	8.78647	0.1042	-	0	1	-
TCONS_00014059	XLOC_006667	14.925	0.0024	Up	14.5623	0.0049	Up	0	1	-	0	1	-	-1.12157	0.2474	-	-0.277349	0.7579	-	-1.40193	0.39435	-	-0.4766	0.7446	-
TCONS_00014060	XLOC_006668	12.5453	5e-05	Up	11.2711	5e-05	Up	5.94197	1	-	7.64197	1	-	0.132136	0.82315	-	0.265219	0.6547	-	-1.14598	0.26395	-	-0.207918	0.834	-
TCONS_00014063	XLOC_006671	-1.76561	1	-	-7.8652	1	-	2.44192	0.24155	-	1.62232	0.3651	-	1.55039	1	-	4.16736	0.105	-	9.08457	0.02155	Up	0	1	-
TCONS_00014064	XLOC_006672	8.97336	0.00555	Up	0	1	-	0	1	-	0	1	-	-1.42163	0.1963	-	-1.60571	0.14945	-	0	1	-	0	1	-
TCONS_00014066	XLOC_006674	6.78583	1	-	5.89106	1	-	10.0759	0.00015	Up	8.2528	1	-	3.06185	0.1022	-	3.78885	0.09985	-	2.904	1	-	1.64971	1	-
TCONS_00014067	XLOC_006675	8.83402	0.0797	-	0	1	-	9.89705	0.0288	Up	8.73004	0.0904	-	3.13037	0.10185	-	2.10027	0.1543	-	11.5817	0.0009	Up	9.70701	0.03875	Up
TCONS_00014069	XLOC_006677	0	1	-	0	1	-	0	1	-	0	1	-	14.3043	0.0096	Up	15.3413	0.00105	Up	0	1	-	0	1	-
TCONS_00014076	XLOC_006684	0	1	-	8.27621	1	-	12.635	5e-05	Up	10.3795	0.02485	Up	10.9039	0.00195	Up	7.92028	1	-	3.77117	0.08885	-	0.0432439	1	-
TCONS_00014077	XLOC_006685	0	1	-	0	1	-	9.31544	0.0027	Up	7.9767	1	-	9.1673	0.00025	Up	0	1	-	10.0818	0.0001	Up	0	1	-
TCONS_00014078	XLOC_006686	7.20949	1	-	8.47172	0.08595	-	10.7339	0.00265	Up	8.26607	1	-	1.14286	0.52165	-	1.95677	0.33295	-	1.60429	0.32655	-	1.48623	0.40125	-
TCONS_00014080	XLOC_006688	7.18617	1	-	0	1	-	12.0493	0.00015	Up	7.66366	1	-	4.5399	0.10425	-	2.35876	0.15925	-	9.19119	0.0563	-	0	1	-
TCONS_00014082	XLOC_006690	0	1	-	0	1	-	9.63246	0.01115	Up	0	1	-	10.3651	0.0001	Up	7.60239	1	-	9.56323	0.013	Up	6.7194	1	-
TCONS_00014088	XLOC_006696	6.12754	1	-	0	1	-	11.4298	0.0001	Up	8.17325	1	-	3.35263	0.1124	-	1.94936	1	-	8.69886	0.0345	Up	6.59349	1	-
TCONS_00014096	XLOC_006704	-0.305491	0.85395	-	-9.55144	0.0154	Down	2.39107	0.11815	-	-2.27979	0.17495	-	0.559884	0.6373	-	0.154119	0.89445	-	9.44384	0.02155	Up	8.49387	1	-
TCONS_00014098	XLOC_006706	9.18479	0.0035	Up	0	1	-	0	1	-	0	1	-	-0.203572	0.8232	-	0.446713	0.6166	-	0	1	-	0	1	-
TCONS_00014099	XLOC_006707	0	1	-	0	1	-	9.38836	0.0164	Up	6.80306	1	-	10.764	5e-05	Up	6.68635	1	-	10.3191	0.00485	Up	0	1	-
TCONS_00014104	XLOC_006712	0	1	-	0	1	-	0	1	-	7.71556	1	-	9.89909	0.00025	Up	0	1	-	0	1	-	0	1	-
TCONS_00014105	XLOC_006713	8.55157	0.0312	Up	7.65165	1	-	9.04105	0.0164	Up	7.44733	1	-	2.22554	0.06875	-	-1.19863	0.4072	-	3.6871	0.1765	-	1.87858	0.3319	-
TCONS_00014110	XLOC_006718	9.1042	0.05525	-	0	1	-	10.7534	0.0071	Up	7.58892	1	-	2.2492	0.10735	-	-0.630515	0.65255	-	9.11574	0.0563	-	0	1	-
TCONS_00014111	XLOC_006719	0	1	-	0	1	-	9.66612	0.0027	Up	5.76548	1	-	0	1	-	0	1	-	7.27317	1	-	5.76718	1	-
TCONS_00014114	XLOC_006722	8.66291	0.0312	Up	6.76993	1	-	8.15427	1	-	8.55469	0.0387	Up	1.29943	0.25785	-	-0.617748	0.61995	-	2.59416	0.1494	-	0.0753275	1	-
TCONS_00014121	XLOC_006729	17.8045	0.00595	Up	14.8168	0.11935	-	0	1	-	14.4248	0.03	Up	-1.33327	0.2217	-	-1.77209	0.15015	-	-14.5304	0.03695	Down	-0.260947	0.12385	-
TCONS_00014122	XLOC_006730	0	1	-	0	1	-	8.38495	1	-	5.48627	1	-	9.53366	0.0001	Up	6.94343	1	-	9.78736	0.00055	Up	7.0528	1	-
TCONS_00014124	XLOC_006732	10.3623	0.00655	Up	0	1	-	0	1	-	0	1	-	-0.247969	0.80345	-	0.152916	0.86765	-	0	1	-	0	1	-
TCONS_00014128	XLOC_006736	0	1	-	0	1	-	0	1	-	0	1	-	10.6376	5e-05	Up	8.10621	1	-	0	1	-	0	1	-
TCONS_00014129	XLOC_006737	-10.7586	0.0817	-	-10.7586	0.0817	-	1.23898	0.47555	-	-1.64415	0.27115	-	8.78047	0.08065	-	0	1	-	14.0071	0.0002	Up	10.7214	0.03875	Up
TCONS_00014130	XLOC_006738	0	1	-	0	1	-	9.80159	0.01115	Up	8.47189	1	-	10.8555	5e-05	Up	9.35104	0.0045	Up	9.41319	0.02155	Up	0	1	-
TCONS_00014134	XLOC_006742	0	1	-	0	1	-	0	1	-	0	1	-	10.1251	5e-05	Up	8.94179	0.00065	Up	0	1	-	0	1	-
TCONS_00014139	XLOC_006747	0	1	-	6.70374	1	-	9.40722	0.01115	Up	6.50029	1	-	6.56948	1	-	0	1	-	4.05121	0.0767	-	-6.42034	1	-
TCONS_00014140	XLOC_006748	-8.05854	1	-	-2.85102	1	-	2.90433	0.0635	-	-0.155003	1	-	8.63436	0.0001	Up	5.88518	1	-	5.08492	0.074	-	3.04682	1	-
TCONS_00014141	XLOC_006749	0.361993	1	-	0.658755	1	-	2.60699	0.0866	-	0.650817	1	-	1.9142	0.04495	Up	0.856392	0.37115	-	2.23507	0.1054	-	-0.421204	1	-
TCONS_00014143	XLOC_006751	-8.15552	1	-	-8.15552	1	-	3.70266	0.1358	-	1.04584	0.5135	-	7.34884	1	-	7.74713	1	-	11.1166	5e-05	Up	0	1	-
TCONS_00014145	XLOC_006753	5.39468	1	-	0	1	-	9.76229	0.0027	Up	6.84807	1	-	2.86166	0.1267	-	2.93963	0.1234	-	8.94866	0.0073	Up	7.43001	1	-
TCONS_00014149	XLOC_006757	-7.38722	1	-	-7.38722	1	-	3.19627	0.1101	-	-7.04274	1	-	10.4448	0.00035	Up	6.94989	1	-	9.17605	0.0345	Up	0	1	-
TCONS_00014154	XLOC_006762	12.2567	0.01275	Up	0	1	-	0	1	-	0	1	-	-0.347318	0.76035	-	0.74526	0.46755	-	0	1	-	0	1	-
TCONS_00014156	XLOC_006764	0	1	-	0	1	-	9.46873	5e-05	Up	6.37451	1	-	9.44	5e-05	Up	7.84392	1	-	7.88698	1	-	5.80387	1	-
TCONS_00014172	XLOC_006780	16.7124	5e-05	Up	16.9853	5e-05	Up	0	1	-	13.2843	0.02485	Up	-0.263993	0.71195	-	-0.273258	0.6947	-	-0.403837	0.68335	-	-0.336157	0.73585	-
TCONS_00014173	XLOC_006781	11.8191	0.0102	Up	11.6634	0.01365	Up	0	1	-	0	1	-	-1.35148	0.27155	-	-2.11289	0.17265	-	-1.97785	0.36895	-	-2.56588	0.1372	-
TCONS_00014174	XLOC_006782	8.70513	0.00595	Up	7.38796	1	-	0	1	-	0	1	-	-1.83274	0.1469	-	-1.02326	0.3193	-	-1.37499	1	-	-1.88312	1	-
TCONS_00014175	XLOC_006783	13.6065	0.00375	Up	13.4532	0.0045	Up	0	1	-	0	1	-	-0.287211	0.75605	-	-1.55878	0.14735	-	-3.20181	0.217	-	-1.00506	0.42	-
TCONS_00014176	XLOC_006784	15.2766	0.0312	Up	0	1	-	13.7653	0.10575	-	0	1	-	0.961833	0.41995	-	1.57392	0.18955	-	0	1	-	0	1	-
TCONS_00014182	LOC_Os10g01060	-0.175595	1	-	9.52702	0.05345	-	9.05669	0.09385	-	5.8833	1	-	6.84472	1	-	0.770199	1	-	-1.49762	0.5412	-	-9.40938	0.03885	Down
TCONS_00014189	LOC_Os10g01240	-7.88431	1	-	-7.88431	1	-	3.35867	0.1056	-	1.98475	0.24165	-	0	1	-	9.41406	0.01235	Up	7.99241	1	-	7.41727	1	-
TCONS_00014217	LOC_Os10g01800	0	1	-	10.1142	0.0032	Up	0	1	-	0	1	-	0	1	-	0	1	-	-9.82258	0.00065	Down	-4.04357	0.0495	Down
TCONS_00014237	XLOC_006830	9.635	0.0833	-	11.25	0.00535	Up	0	1	-	0	1	-	-9.61589	0.0135	Down	-1.93254	0.26025	-	-1.11566	0.47655	-	-0.956405	0.56985	-
TCONS_00014244	LOC_Os10g02340	8.38657	0.05525	-	10.4965	0.0049	Up	7.35885	1	-	6.77797	1	-	0.221874	0.8513	-	0.733573	0.60645	-	-1.97231	0.28065	-	-1.04716	0.479	-
TCONS_00014253	LOC_Os10g02480	-0.773738	0.05235	-	-0.463341	0.2338	-	-1.95448	0.00325	Down	-0.890455	0.17335	-	-1.29851	0.00515	Down	-1.39631	0.00275	Down	-1.88802	0.00585	Down	-1.07944	0.10895	-
TCONS_00014256	LOC_Os10g02490	-2.06922	0.0049	Down	-1.61518	0.0139	Down	-1.32537	0.07985	-	-0.84615	0.24545	-	-0.740475	0.2272	-	-0.248539	0.6726	-	-1.21638	0.16605	-	-0.715115	0.3891	-
TCONS_00014285	LOC_Os10g02980	0.296044	0.65205	-	1.5767	0.31075	-	-9.06247	0.17655	-	0.860626	0.63975	-	-9.42251	0.07565	-	-1.55752	0.5348	-	-10.4355	0.0445	Down	-7.06934	0.23345	-
TCONS_00014292	LOC_Os10g03100	3.25458	0.04705	Up	-1.64085	1	-	-5.90316	1	-	-5.90316	1	-	-0.250428	0.70595	-	-0.123773	0.8499	-	-4.32943	1	-	-4.32943	1	-
TCONS_00014311	LOC_Os10g03390	0	1	-	10.3649	0.0034	Up	0	1	-	6.25018	1	-	0	1	-	0	1	-	-2.35254	0.1602	-	-2.95258	0.17055	-
TCONS_00014324	LOC_Os10g03550	2.35163	0.0008	Up	1.70651	0.0114	Up	1.73809	0.09185	-	0.341678	0.7308	-	1.00626	0.09	-	0.55567	0.32675	-	2.16843	0.0468	Up	0.528587	0.5477	-
TCONS_00014354	LOC_Os10g04280	0	1	-	0	1	-	0	1	-	0	1	-	8.91857	0.0486	Up	7.68639	1	-	0	1	-	0	1	-
TCONS_00014360	LOC_Os10g04342	10.2205	0.023	Up	-0.041196	1	-	3.42167	1	-	-0.0453236	1	-	1.03333	0.32775	-	0.811308	0.44265	-	0	1	-	0.154012	1	-
TCONS_00014363	XLOC_006923	2.73627	0.2536	-	-6.66262	1	-	0.103831	1	-	0.107398	1	-	1.46714	0.0482	Up	0.633705	0.41805	-	0	1	-	0	1	-
TCONS_00014367	LOC_Os10g04480	-1.77095	1	-	-3.03594	1	-	0.718504	1	-	3.12476	0.04285	Up	-1.406	1	-	3.70145	0.05585	-	-4.48215	1	-	4.1422	0.07575	-
TCONS_00014382	LOC_Os10g04570	0.0409012	0.96785	-	0.0702359	0.94535	-	-2.54665	0.05675	-	-0.41493	0.6497	-	-1.55459	0.03495	Down	-0.639458	0.31375	-	-0.936264	0.3682	-	-0.210715	0.8218	-
TCONS_00014398	LOC_Os10g04620	-0.952757	0.03655	-	-0.809619	0.07395	-	1.42636	0.05425	-	0.481322	0.4887	-	1.19914	0.0153	Up	1.04745	0.03545	Up	1.90361	0.0184	Up	0.659504	0.3861	-
TCONS_00014406	LOC_Os10g04800	16.2922	0.00215	Up	11.9673	0.11935	-	0	1	-	0	1	-	-0.743904	0.37895	-	-2.5717	0.04465	Down	-11.6817	0.03695	Down	-11.6817	0.03695	Down
TCONS_00014426	LOC_Os10g05130	0.0218558	0.9783	-	-0.488369	0.5662	-	-0.79642	0.38345	-	-1.55065	0.0872	-	-0.158913	0.77375	-	-2.4694	0.00165	Down	-0.472797	0.59695	-	-1.97447	0.05365	-
TCONS_00014447	LOC_Os10g05220	-0.110545	0.88185	-	0.108003	0.88055	-	-1.23639	0.12095	-	-2.02533	0.0827	-	-0.940746	0.1176	-	-1.21315	0.04285	Down	-0.824018	0.282	-	-1.14081	0.1596	-
TCONS_00014453	LOC_Os10g05250	-1.04728	0.1263	-	-1.48114	0.04495	Down	-0.836248	0.2673	-	-0.770605	0.30705	-	0.982999	0.0649	-	0.985836	0.0628	-	2.26933	0.003	Up	1.17138	0.1126	-
TCONS_00014463	XLOC_006973	3.89813	0.30355	-	2.65138	0.38885	-	5.28001	0.225	-	3.28433	0.33595	-	2.58194	0.01985	Up	1.00005	0.3756	-	3.1079	0.06635	-	1.50129	0.3348	-
TCONS_00014464	XLOC_006973	8.13546	0.0829	-	6.53601	1	-	10.1203	0.0844	-	8.32197	0.08465	-	3.13094	0.0097	Up	2.38386	0.03	Up	3.88781	0.0729	-	2.06261	0.2383	-
TCONS_00014465	XLOC_006973	-0.235138	0.88865	-	-7.62544	0.09635	-	-7.40383	1	-	-8.16053	1	-	-7.70939	0.08245	-	-8.07898	0.0487	Down	-0.841295	1	-	-0.442242	1	-
TCONS_00014478	LOC_Os10g05660	-1.07428	0.15405	-	-0.384373	0.5535	-	1.52843	0.0271	Up	0.851322	0.22835	-	1.50613	0.00915	Up	1.60646	0.0055	Up	0.812497	0.23615	-	1.206	0.08485	-
TCONS_00014481	LOC_Os10g05680	-0.0676295	1	-	11.6748	0.0366	Up	7.14411	1	-	2.11872	1	-	0	1	-	0	1	-	-9.36215	0.10385	-	-11.4617	0.09765	-
TCONS_00014485	XLOC_006988	6.19933	1	-	9.23373	0.0244	Up	6.29017	1	-	5.68349	1	-	1.09037	1	-	2.13562	0.40125	-	1.39412	0.3948	-	1.24964	0.4317	-
TCONS_00014509	LOC_Os10g06090	3.697	0.0935	-	2.29542	0.20785	-	-7.76526	1	-	-1.21563	1	-	-1.83331	0.01025	Down	-3.86603	0.00095	Down	-10.1183	0.0002	Down	-5.78498	0.03975	Down
TCONS_00014537	LOC_Os10g06630	-6.13072	0.11135	-	-3.38753	0.0273	Down	2.36943	0.0072	Up	0.477435	0.55845	-	-0.434752	1	-	-0.581657	1	-	0.432364	0.69365	-	0.474883	0.66375	-
TCONS_00014542	LOC_Os10g06680	8.98073	0.02175	Up	10.2226	0.00555	Up	0	1	-	7.60438	1	-	1.09075	0.3174	-	0.143885	0.9008	-	-0.847874	0.58115	-	0.29744	0.8112	-
TCONS_00014548	LOC_Os10g06710	0.0379323	1	-	3.23146	1	-	-0.0932836	1	-	5.83263	1	-	-0.106762	1	-	9.45795	0.04985	Up	-2.41456	1	-	5.97954	0.39455	-
TCONS_00014559	LOC_Os10g06800	0	1	-	0	1	-	8.772	0.0602	-	0	1	-	0	1	-	0	1	-	0	1	-	8.97115	0.03875	Up
TCONS_00014575	LOC_Os10g07040	0	1	-	0	1	-	0	1	-	0	1	-	7.17269	1	-	0	1	-	8.9813	0.00485	Up	0	1	-
TCONS_00014577	LOC_Os10g07080	11.1522	5e-05	Up	9.82596	0.00325	Up	0	1	-	0	1	-	-0.74232	0.32845	-	-1.22616	0.13125	-	-1.52728	0.28335	-	-0.658549	0.5974	-
TCONS_00014606	LOC_Os10g07534	0.51414	0.7357	-	1.54112	0.27275	-	-0.249339	0.8672	-	-0.0743423	0.967	-	-0.94005	0.3231	-	-2.21116	0.16175	-	-10.2328	0.02525	Down	-1.6622	0.22565	-
TCONS_00014626	LOC_Os10g07616	0	1	-	0	1	-	0	1	-	6.41966	1	-	7.12123	1	-	0	1	-	9.08798	0.00335	Up	0	1	-
TCONS_00014631	LOC_Os10g07978	-1.26591	0.2863	-	-10.1269	0.04645	Down	-8.66263	0.155	-	-2.03918	0.305	-	-8.90071	0.0524	-	0.982875	0.28785	-	-0.0115443	1	-	7.0348	1	-
TCONS_00014632	LOC_Os10g07978	0.517303	0.57335	-	0.731671	0.39305	-	1.93639	0.04995	Up	1.22329	0.1889	-	0.385406	0.4948	-	-0.547367	0.4222	-	0.229537	0.74715	-	-0.1357	0.85295	-
TCONS_00014654	LOC_Os10g08319	-0.442244	0.63085	-	0.45712	0.566	-	-2.56842	0.018	Down	-1.595	0.07785	-	-1.6796	0.0314	Down	-1.97832	0.0317	Down	-4.02972	0.00775	Down	-3.07139	0.03235	Down
TCONS_00014672	LOC_Os10g08540	-0.860348	0.1806	-	-0.947228	0.15755	-	0.0808746	0.91495	-	1.21587	0.09535	-	0.557161	0.33845	-	1.46406	0.0132	Up	0.318967	0.74665	-	0.845588	0.372	-
TCONS_00014681	LOC_Os10g08599	-0.21952	0.89395	-	-10.4668	0.09	-	-10.0249	0.041	Down	-10.12	0.09915	-	-0.896937	0.54385	-	-10.1046	0.0588	-	0	1	-	0	1	-
TCONS_00014689	LOC_Os10g08640	-9.60214	0.11945	-	-9.60214	0.11945	-	2.0678	0.20805	-	2.26806	0.19055	-	0	1	-	0	1	-	0	1	-	9.09961	0.02405	Up
TCONS_00014699	LOC_Os10g08754	10.8062	0.048	Up	6.72196	1	-	5.36792	1	-	6.25952	1	-	-0.736976	0.3159	-	-0.284842	0.6848	-	-0.0843822	1	-	-1.71497	1	-
TCONS_00014710	LOC_Os10g08879	2.14559	0.07395	-	1.08875	0.34	-	-8.90864	0.12045	-	0.288269	0.8189	-	-0.634681	0.25685	-	-1.5679	0.02995	Down	-10.0725	0.12165	-	0.526572	0.57605	-
TCONS_00014776	LOC_Os10g09920	0	1	-	0	1	-	0	1	-	0	1	-	7.3995	1	-	0	1	-	10.0952	0.013	Up	0	1	-
TCONS_00014777	XLOC_007189	-3.57706	0.0241	Down	-2.33313	0.0722	-	-1.11873	0.4053	-	-0.214618	0.8492	-	-0.534153	1	-	-0.28356	1	-	-0.906454	1	-	-0.37419	1	-
TCONS_00014837	LOC_Os10g10750	0	1	-	9.75662	0.0331	Up	0	1	-	0	1	-	0	1	-	0	1	-	-0.243383	0.8973	-	-9.47556	0.12775	-
TCONS_00014854	LOC_Os10g10980	10.4612	5e-05	Up	8.93262	5e-05	Up	0	1	-	4.72878	1	-	-0.727049	0.25085	-	-0.38637	0.53695	-	0.489662	0.6117	-	0.427642	0.6734	-
TCONS_00014890	LOC_Os10g11500	0.493158	0.5538	-	0.644778	0.4519	-	-2.05536	0.04225	Down	-0.893622	0.2967	-	-1.13068	0.0677	-	-2.45376	0.0019	Down	-2.97004	0.00885	Down	-1.76325	0.0454	Down
TCONS_00014903	LOC_Os10g11730	-3.07178	0.19535	-	-9.81278	0.0154	Down	-1.7024	0.3972	-	-9.46089	0.0278	Down	3.20002	0.11425	-	-6.722	1	-	9.21131	0.0345	Up	0	1	-
TCONS_00014917	LOC_Os10g11980	0.335	0.82615	-	1.03128	0.44225	-	-9.47359	0.0002	Down	0.030635	0.96525	-	-2.25977	0.03725	Down	-0.159749	0.83755	-	-3.87495	0.1139	-	-1.7694	0.17875	-
TCONS_00014941	LOC_Os10g12400	6.62703	1	-	0	1	-	9.90754	0.103	-	0.112202	1	-	2.74975	0.0765	-	2.28328	0.1209	-	9.18743	0.00055	Up	0	1	-
TCONS_00015002	LOC_Os10g13800	0.120798	1	-	-0.0235604	1	-	9.33786	0.03995	Up	4.83778	1	-	9.40756	0.0479	Up	5.89277	1	-	9.82269	0.0863	-	5.13297	1	-
TCONS_00015020	XLOC_007344	7.8315	1	-	4.17017	1	-	4.59448	1	-	5.5697	1	-	3.86925	0.0006	Up	3.98059	0.0006	Up	6.56662	0.07375	-	4.01768	1	-
TCONS_00015021	LOC_Os10g14011	-0.000524943	0.9925	-	0.313072	0.7322	-	1.53094	0.08515	-	0.823984	0.354	-	1.37655	0.031	Up	0.95844	0.1283	-	1.98746	0.0129	Up	1.3875	0.0734	-
TCONS_00015033	LOC_Os10g14180	-2.0968	0.00505	Down	-3.02329	0.0032	Down	0.940539	0.27215	-	0.689485	0.3992	-	0.478164	0.5071	-	0.597778	0.40145	-	1.14724	0.2817	-	0.703876	0.5444	-
TCONS_00015047	LOC_Os10g14870	0.0239872	0.9828	-	-0.207861	0.8499	-	2.78083	0.03195	Up	1.11391	0.37355	-	1.35462	0.0809	-	0.286014	0.7205	-	3.57721	0.0035	Up	1.64423	0.15315	-
TCONS_00015048	LOC_Os10g14870	-0.748594	0.46185	-	-0.620987	0.51485	-	2.35342	0.01495	Up	0.813035	0.3723	-	1.59868	0.03515	Up	0.73727	0.31635	-	3.11082	0.0049	Up	1.5099	0.13465	-
TCONS_00015108	LOC_Os10g16930	2.83642	0.049	Up	-0.00375528	0.9854	-	1.03064	0.31485	-	0.402564	0.71115	-	0.0899806	0.8725	-	0.102036	0.8617	-	0.997309	0.34245	-	-0.178015	0.87475	-
TCONS_00015125	LOC_Os10g17100	12.1021	0.00785	Up	0	1	-	8.23878	1	-	0	1	-	-0.672217	0.5677	-	0.42668	0.67885	-	0	1	-	0	1	-
TCONS_00015126	XLOC_007412	10.9456	5e-05	Up	0	1	-	0	1	-	0	1	-	-0.709811	0.351	-	-0.38475	0.621	-	0	1	-	0	1	-
TCONS_00015143	LOC_Os10g17260	-0.264789	0.71645	-	1.28211	0.05045	-	-1.68928	0.0528	-	-0.724221	0.3185	-	-0.607433	0.2891	-	-1.39051	0.0282	Down	-2.61184	0.00175	Down	-1.76607	0.0209	Down
TCONS_00015154	LOC_Os10g17489	0.184417	0.7685	-	-0.497045	0.464	-	1.84869	0.01095	Up	1.25951	0.07305	-	1.81654	0.00035	Up	1.30832	0.0084	Up	1.55084	0.02735	Up	1.1042	0.10515	-
TCONS_00015186	LOC_Os10g17650	-1.52951	0.09715	-	0.456463	0.533	-	-0.702514	0.38975	-	-0.523855	0.49865	-	-1.00779	0.14775	-	-1.29415	0.07905	-	-1.50756	0.05875	-	-1.99319	0.02755	Down
TCONS_00015206	LOC_Os10g17940	-1.24784	1	-	-1.31583	1	-	3.04787	0.0305	Up	1.62941	0.19645	-	2.52874	0.03785	Up	1.83352	0.1178	-	4.01936	0.0578	-	1.91197	1	-
TCONS_00015232	XLOC_007471	4.14399	0.21315	-	-6.1594	1	-	4.00642	0.2574	-	3.02293	0.2793	-	1.91883	0.02205	Up	3.90007	5e-05	Up	-0.822712	1	-	-0.822712	1	-
TCONS_00015233	XLOC_007471	8.4565	0.0443	Up	1.42055	1	-	9.0725	0.07345	-	-0.0701435	1	-	-2.36119	0.3388	-	-6.83261	0.23395	-	12.1923	0.19555	-	10.9209	0.19555	-
TCONS_00015241	XLOC_007471	11.1606	0.1208	-	0	1	-	0	1	-	0	1	-	3.32317	0.01715	Up	3.97079	0.054	-	11.6185	0.22265	-	0	1	-
TCONS_00015242	XLOC_007471	9.15072	0.11305	-	0	1	-	8.90145	0.20495	-	0	1	-	3.25928	0.0257	Up	4.38481	0.00735	Up	8.22977	1	-	0	1	-
TCONS_00015245	LOC_Os10g18340	0.563755	0.31895	-	-0.0406627	0.94155	-	-2.05115	0.01355	Down	-0.74071	0.3169	-	-1.15764	0.04015	Down	-0.600604	0.2618	-	-2.53183	0.0066	Down	-1.30288	0.12435	-
TCONS_00015284	LOC_Os10g19140	-0.131561	1	-	-0.131561	1	-	10.469	0.0356	Up	0.299214	1	-	0	1	-	0	1	-	0	1	-	0	1	-
TCONS_00015286	LOC_Os10g19160	4.37004	1	-	5.81291	1	-	8.53674	1	-	3.01419	1	-	2.65826	1	-	0.948891	1	-	3.24466	0.04915	Up	-1.06445	1	-
TCONS_00015289	LOC_Os10g19180	0.0153772	1	-	9.18507	0.0498	Up	3.21836	1	-	-0.126738	1	-	1.12917	1	-	-0.0632473	1	-	-0.809337	0.60955	-	-8.97965	0.0671	-
TCONS_00015341	LOC_Os10g20240	-0.398344	0.3975	-	-0.222199	0.60725	-	1.96058	0.0152	Up	0.71266	0.32	-	1.03281	0.0704	-	0.731536	0.21045	-	1.50095	0.0553	-	0.407192	0.58535	-
TCONS_00015355	LOC_Os10g20510	-0.44759	0.4807	-	-0.418869	0.50935	-	1.49948	0.0321	Up	0.663232	0.3469	-	0.604611	0.23905	-	0.63371	0.21705	-	1.34303	0.0561	-	0.402121	0.56835	-
TCONS_00015356	LOC_Os10g20530	-11.5186	5e-05	Down	-11.5186	5e-05	Down	2.43061	0.00695	Up	0.516487	0.55625	-	0	1	-	0	1	-	0	1	-	0	1	-
TCONS_00015358	LOC_Os10g20540	-10.1341	0.07335	-	-10.1341	0.07335	-	4.87997	0.17565	-	1.91539	0.3194	-	0	1	-	0	1	-	0	1	-	8.66824	0.02405	Up
TCONS_00015392	LOC_Os10g21190	-0.693222	0.2061	-	1.12891	0.02645	Up	0.731088	0.5446	-	-0.350811	0.7382	-	1.05057	0.25915	-	-0.394428	0.6174	-	0.0247604	0.9847	-	0.625866	0.66035	-
TCONS_00015447	LOC_Os10g21670	-6.8641	1	-	-0.17837	1	-	-6.51555	1	-	-6.51555	1	-	6.62366	1	-	8.44428	0.01235	Up	-6.39856	1	-	-6.39856	1	-
TCONS_00015485	LOC_Os10g22050	-0.91893	0.1156	-	-0.541933	0.32495	-	2.15909	0.0146	Up	1.04374	0.1882	-	1.65433	0.00305	Up	1.20593	0.03255	Up	3.15083	0.0007	Up	0.930681	0.25775	-
TCONS_00015487	LOC_Os10g22070	0	1	-	0	1	-	8.69145	0.10575	-	0	1	-	0	1	-	8.17208	1	-	0	1	-	9.52488	0.0492	Up
TCONS_00015489	LOC_Os10g22100	0	1	-	10.1584	0.0001	Up	0	1	-	0	1	-	4.72935	1	-	0	1	-	-1.12883	0.31645	-	-1.94166	0.14765	-
TCONS_00015515	LOC_Os10g22600	-0.651573	0.67035	-	0.729011	0.63915	-	1.29529	0.32195	-	-0.999972	0.4848	-	2.71674	0.02015	Up	1.95668	0.068	-	2.46508	0.034	Up	0.632816	0.5689	-
TCONS_00015535	LOC_Os10g22860	7.30894	1	-	-0.032235	1	-	9.11592	0.03385	Up	7.43111	1	-	0.975802	0.5623	-	-4.86443	1	-	8.13244	1	-	0	1	-
TCONS_00015562	LOC_Os10g23090	-0.0215412	0.9817	-	0.546477	0.5578	-	-2.12076	0.04815	Down	0.347053	0.69135	-	-1.0171	0.15275	-	0.362269	0.5772	-	-2.6896	0.01825	Down	-0.0246609	0.97565	-
TCONS_00015584	LOC_Os10g24070	-0.431854	0.4138	-	-0.639952	0.21325	-	1.78653	0.0276	Up	0.687177	0.3659	-	0.770217	0.1854	-	0.647959	0.256	-	2.15338	0.00865	Up	0.762709	0.3259	-
TCONS_00015666	LOC_Os10g25340	10.9928	0.0049	Up	8.97842	0.08595	-	0	1	-	0	1	-	0.888104	0.3369	-	-0.762764	0.44805	-	2.20329	0.22465	-	2.24736	0.185	-
TCONS_00015669	LOC_Os10g25400	-3.22384	0.0275	Down	-1.18464	0.199	-	2.08667	0.0118	Up	1.27539	0.111	-	1.33647	0.10825	-	0.746113	0.374	-	2.64311	0.0051	Up	1.89631	0.03235	Up
TCONS_00015699	LOC_Os10g26050	-1.75192	0.0002	Down	-0.181128	0.6396	-	0.0872547	0.90645	-	-0.284794	0.6989	-	-0.0241535	0.9576	-	0.750668	0.1196	-	-0.482151	0.54765	-	-0.335599	0.6879	-
TCONS_00015732	LOC_Os10g26500	0.155234	0.858	-	0.0238282	0.97965	-	-2.50263	0.02245	Down	-0.843092	0.34205	-	-1.0095	0.1185	-	-0.317832	0.59665	-	-2.76496	0.01435	Down	-0.870189	0.33215	-
TCONS_00015735	LOC_Os10g26540	0.0585056	0.92755	-	0.46944	0.42475	-	2.12317	0.0132	Up	0.791402	0.3421	-	1.29206	0.0304	Up	0.924797	0.10805	-	1.73946	0.0282	Up	0.649276	0.40985	-
TCONS_00015766	LOC_Os10g26859	11.6569	0.04445	Up	13.0656	0.04445	Up	10.4922	0.1311	-	10.0017	0.145	-	-1.17799	0.4371	-	0.348007	0.78865	-	0.0553858	0.9515	-	0.0732219	0.94155	-
TCONS_00015784	LOC_Os10g27210	-2.12856	0.33465	-	-9.28806	0.04765	Down	-2.53656	0.2661	-	-2.82404	0.2554	-	-3.11861	1	-	0.16374	1	-	7.10115	1	-	6.92151	1	-
TCONS_00015800	LOC_Os10g27274	-8.2321	0.1809	-	-0.351112	0.8153	-	-1.60694	0.3447	-	-9.80801	0.0428	Down	-0.529765	1	-	2.23758	1	-	0.00655681	0.991	-	-8.83009	0.11065	-
TCONS_00015845	LOC_Os10g28080	-1.07392	0.20105	-	-1.92512	0.0374	Down	-0.128292	0.86895	-	-0.179126	0.8141	-	-0.833483	0.18355	-	-0.394688	0.5112	-	-0.0702166	0.9376	-	0.143703	0.87345	-
TCONS_00015846	LOC_Os10g28110	10.72	0.0312	Up	0	1	-	0	1	-	0	1	-	-1.00423	0.41555	-	-10.7006	0.0103	Down	0	1	-	0	1	-
TCONS_00015847	LOC_Os10g28120	-0.747734	0.3458	-	-2.06354	0.0287	Down	0.974874	0.15825	-	0.743986	0.2764	-	-0.232499	0.6926	-	0.400307	0.47405	-	1.55582	0.08155	-	0.934777	0.2999	-
TCONS_00016004	XLOC_007934	0.0208294	1	-	-2.63727	1	-	4.47884	0.0395	Up	3.13524	0.05915	-	3.27565	0.00825	Up	3.56534	0.00615	Up	7.72982	0.07375	-	5.33195	0.074	-
TCONS_00016031	LOC_Os10g30230	0	1	-	0	1	-	9.52256	0.0058	Up	7.13	1	-	0	1	-	0	1	-	7.66166	1	-	0	1	-
TCONS_00016063	LOC_Os10g30610	0	1	-	0	1	-	9.94112	0.03625	Up	9.14594	0.03785	Up	0	1	-	0	1	-	0	1	-	0	1	-
TCONS_00016104	LOC_Os10g31040	-0.148151	0.7703	-	0.155429	0.75225	-	-14.2904	0.0982	-	-0.633228	0.3642	-	-1.53053	0.0069	Down	-1.1677	0.0358	Down	-3.83792	0.00055	Down	-1.02787	0.1699	-
TCONS_00016125	LOC_Os10g31240	9.42187	0.0053	Up	0	1	-	0	1	-	0	1	-	-0.28159	0.7726	-	0.0197538	0.9522	-	0	1	-	0	1	-
TCONS_00016128	LOC_Os10g31290	9.50023	5e-05	Up	0	1	-	0	1	-	0	1	-	-0.512428	0.4574	-	-1.29347	0.0832	-	0	1	-	0	1	-
TCONS_00016137	LOC_Os10g31660	0.72356	0.14425	-	0.492609	0.32475	-	0.235635	0.7267	-	-2.01854	0.00705	Down	0.284132	0.5302	-	-2.718	5e-05	Down	0.568684	0.3821	-	-2.26769	0.0033	Down
TCONS_00016152	LOC_Os10g31950	-1.02402	0.0099	Down	-0.511462	0.1647	-	1.52058	0.0594	-	0.242467	0.73535	-	1.65008	0.0011	Up	0.421634	0.35825	-	1.2768	0.0882	-	0.157015	0.8284	-
TCONS_00016196	LOC_Os10g32810	0	1	-	0	1	-	15.9281	0.0125	Up	13.7074	0.11725	-	14.6839	0.03245	Up	11.1968	0.14885	-	16.8055	0.01365	Up	13.5584	0.1365	-
TCONS_00016216	LOC_Os10g32930	-1.01371	0.33915	-	-0.206618	0.84755	-	2.51827	0.00835	Up	1.24234	0.1492	-	2.28343	0.00185	Up	2.1319	0.004	Up	2.69209	0.0058	Up	1.58764	0.0708	-
TCONS_00016223	LOC_Os10g32970	-0.251529	0.52285	-	-0.175567	0.6498	-	1.32132	0.05535	-	0.657577	0.32255	-	0.709682	0.11705	-	0.543075	0.2243	-	1.41054	0.0393	Up	0.442775	0.4964	-
TCONS_00016256	LOC_Os10g33370	-0.812235	0.21575	-	-0.158621	0.79235	-	-2.4239	0.0098	Down	-0.565329	0.3985	-	-1.14732	0.0482	Down	-0.38687	0.4703	-	-2.63057	0.0049	Down	-0.372126	0.6014	-
TCONS_00016398	LOC_Os10g34614	-7.34621	0.2862	-	-8.74979	0.23175	-	-0.117204	0.5628	-	-7.85098	0.3348	-	7.69853	0.10905	-	-2.06689	1	-	10.0984	0.0441	Up	-0.885492	1	-
TCONS_00016400	LOC_Os10g34614	0.172129	0.8667	-	-4.88192	0.2275	-	-10.6275	0.04695	Down	-2.47333	0.2532	-	-0.302366	0.68665	-	0.297991	0.6654	-	-5.91724	1	-	-1.58281	1	-
TCONS_00016436	LOC_Os10g34930	-0.943948	0.2522	-	-1.22337	0.13215	-	1.73495	0.03595	Up	0.691284	0.38705	-	1.4567	0.02275	Up	1.83868	0.00585	Up	1.91809	0.0433	Up	0.924847	0.3283	-
TCONS_00016446	LOC_Os10g35040	-9.97953	0.04955	Down	0.323111	0.8688	-	-0.152336	0.92415	-	-9.69939	0.1092	-	9.05368	0.1091	-	-0.0674545	1	-	0.73738	0.5519	-	-0.557766	0.72625	-
TCONS_00016450	LOC_Os10g35050	3.67936	0.26265	-	1.378	0.5949	-	6.71729	0.0804	-	4.22556	0.0817	-	3.67788	0.0008	Up	1.91545	0.0297	Up	6.8012	0.1123	-	3.06799	0.12085	-
TCONS_00016453	LOC_Os10g35070	1.38259	0.02085	Up	-0.152898	0.8172	-	4.52403	5e-05	Up	2.82578	0.0002	Up	2.66143	5e-05	Up	2.27618	5e-05	Up	4.97619	5e-05	Up	3.43917	5e-05	Up
TCONS_00016455	LOC_Os10g35080	-8.30923	1	-	-8.30923	1	-	2.40358	0.34925	-	0.425715	1	-	11.5575	0.0011	Up	10.9236	0.001	Up	12.2165	0.001	Up	7.98729	1	-
TCONS_00016471	LOC_Os10g35180	-0.638598	0.36825	-	-0.53734	0.44585	-	-2.52269	0.0236	Down	-1.08391	0.19715	-	-0.94178	0.16775	-	-0.598156	0.37585	-	-1.80728	0.08875	-	-0.15385	0.85505	-
TCONS_00016487	LOC_Os10g35370	-0.297531	0.46655	-	0.135606	0.73505	-	-3.1634	5e-05	Down	-0.804076	0.2423	-	-1.35498	0.0039	Down	-1.00487	0.0287	Down	-3.2261	5e-05	Down	-1.21105	0.0896	-
TCONS_00016506	LOC_Os10g35470	-8.44503	0.0399	Down	-0.607448	0.8035	-	1.58289	0.52795	-	-1.59234	1	-	8.53361	0.02885	Up	8.38973	0.0322	Up	0.795319	1	-	-0.971666	1	-
TCONS_00016508	LOC_Os10g35480	-0.545137	0.8342	-	-11.994	0.07145	-	0.163511	0.9475	-	-0.59452	0.80915	-	-1.35287	0.58655	-	-1.48112	0.5495	-	10.9039	0.0112	Up	0	1	-
TCONS_00016510	LOC_Os10g35480	-8.73836	0.05045	-	0.264158	0.9056	-	-0.148322	1	-	1.07363	0.663	-	9.17188	0.03135	Up	7.48485	1	-	-0.657684	0.79135	-	-1.03333	0.68195	-
TCONS_00016527	LOC_Os10g35570	0	1	-	0	1	-	0	1	-	0	1	-	0	1	-	0	1	-	0	1	-	8.56636	0.0362	Up
TCONS_00016532	LOC_Os10g35640	5.18488	1	-	5.12547	1	-	9.31457	0.0107	Up	6.76109	1	-	2.17531	1	-	1.33527	1	-	2.43456	1	-	0.846871	1	-
TCONS_00016536	LOC_Os10g35644	0.278594	0.9109	-	-10.6482	0.04355	Down	0.380565	0.87525	-	0.180642	0.94075	-	0.615715	0.79525	-	-0.449655	0.8454	-	11.1769	0.00855	Up	8.84495	0.0277	Up
TCONS_00016537	LOC_Os10g35650	-7.43589	1	-	0.407927	1	-	0.595635	1	-	0.585534	1	-	9.3795	0.0448	Up	9.0261	0.05585	-	0.6213	1	-	-1.54328	1	-
TCONS_00016543	LOC_Os10g35710	1.30285	0.6185	-	-7.91297	1	-	2.12938	0.408	-	1.01292	0.68185	-	-0.0588987	0.98055	-	-1.03673	0.6772	-	10.7456	0.00765	Up	9.36893	0.01355	Up
TCONS_00016544	LOC_Os10g35710	0	1	-	0	1	-	0	1	-	8.19457	1	-	8.49215	0.02105	Up	7.44119	1	-	0	1	-	0	1	-
TCONS_00016558	LOC_Os10g35770	8.46695	0.063	-	0	1	-	9.40419	0.02775	Up	0	1	-	1.02408	0.67345	-	-0.95215	0.7315	-	10.6608	0.013	Up	9.12877	0.0314	Up
TCONS_00016560	LOC_Os10g35780	9.92441	0.10985	-	0	1	-	9.89577	0.10575	-	9.35474	0.03	Up	0.539189	0.7399	-	-9.90517	0.1205	-	0	1	-	10.808	0.0492	Up
TCONS_00016567	LOC_Os10g35950	0	1	-	6.9852	1	-	0	1	-	6.85101	1	-	0	1	-	8.44869	0.02965	Up	-6.69091	1	-	0.927612	1	-
TCONS_00016579	LOC_Os10g36060	0.0223148	0.9575	-	0.0419519	0.92335	-	-1.52566	0.0352	Down	-0.567532	0.403	-	-0.483987	0.301	-	-0.249806	0.58565	-	-1.31049	0.0884	-	-1.09001	0.1477	-
TCONS_00016582	LOC_Os10g36180	1.87115	0.0754	-	-2.11357	0.1437	-	5.01363	5e-05	Up	2.5192	0.0049	Up	4.08099	5e-05	Up	2.3393	5e-05	Up	8.20059	0.00175	Up	4.34502	0.0025	Up
TCONS_00016584	LOC_Os10g36210	-4.77301	0.0032	Down	-0.379253	0.43165	-	0.0816975	0.9128	-	-0.511251	0.48885	-	-8.51162	0.05195	-	1.21997	0.1506	-	-3.29301	0.0597	-	-0.861048	0.2613	-
TCONS_00016598	LOC_Os10g36390	-0.696059	0.43915	-	0.0119314	0.98855	-	-12.3442	0.05975	-	-0.832787	0.3999	-	-0.462563	0.58955	-	-0.0606986	0.94335	-	-2.1198	0.0495	Down	-1.80138	0.1486	-
TCONS_00016626	LOC_Os10g36650	-0.617916	0.13955	-	0.140519	0.71925	-	2.14181	0.0037	Up	0.0857654	0.9011	-	1.54665	0.00065	Up	0.00407175	0.99265	-	1.88635	0.01625	Up	0.0269403	0.96645	-
TCONS_00016655	LOC_Os10g36830	9.88467	0.01325	Up	1.10938	1	-	1.85852	1	-	0.0147105	1	-	-0.0968826	0.92105	-	-9.70238	0.0848	-	3.68203	1	-	-0.815177	1	-
TCONS_00016667	XLOC_008243	0	1	-	0	1	-	16.2695	0.0027	Up	14.0634	0.0586	-	0	1	-	0	1	-	14.6424	0.0345	Up	0	1	-
TCONS_00016672	LOC_Os10g37180	0.457877	0.3764	-	0.180288	0.73355	-	-1.46077	0.1175	-	-1.39532	0.17145	-	-1.1086	0.1018	-	-1.66214	0.0165	Down	-1.68421	0.12475	-	-1.48534	0.2254	-
TCONS_00016687	XLOC_008252	0.551001	0.47645	-	0.270555	0.7301	-	-2.00169	0.0436	Down	-0.330289	0.6778	-	-1.20062	0.03635	Down	-0.577028	0.29145	-	-1.35067	0.1241	-	-0.217071	0.77445	-
TCONS_00016704	LOC_Os10g37570	-2.7505	0.27985	-	-0.435646	0.76825	-	3.25326	0.038	Up	1.56557	0.24685	-	3.47111	0.23355	-	2.42104	0.26045	-	2.93534	0.06205	-	2.29512	0.12625	-
TCONS_00016705	LOC_Os10g37600	-4.74619	0.03495	Down	0.261368	0.75745	-	-0.908157	0.2962	-	0.107706	0.8948	-	-2.40817	1	-	0.557451	1	-	-0.696107	0.4024	-	0.294973	0.7074	-
TCONS_00016723	LOC_Os10g37760	-0.382977	0.6704	-	0.0388013	0.96465	-	3.42037	0.0001	Up	0.825109	0.28595	-	3.04729	5e-05	Up	1.08759	0.0669	-	3.04543	0.00055	Up	0.668696	0.40425	-
TCONS_00016739	LOC_Os10g37840	0.668473	0.3745	-	0.25545	0.7482	-	-1.36085	0.22765	-	-0.703897	0.4865	-	-1.03706	0.1095	-	-1.45128	0.0456	Down	-3.11717	0.08035	-	-1.03373	0.2935	-
TCONS_00016763	LOC_Os10g38040	0.00877639	0.9876	-	0.0564866	0.91675	-	1.54346	0.0245	Up	1.20939	0.077	-	0.881735	0.05895	-	0.941594	0.04915	-	2.17111	0.0024	Up	1.53215	0.0225	Up
TCONS_00016807	LOC_Os10g38720	0	1	-	0	1	-	8.73188	0.0602	-	7.13425	1	-	7.38399	1	-	8.15636	1	-	9.20614	0.0345	Up	7.00462	1	-
TCONS_00016810	LOC_Os10g38740	13.326	0.0235	Up	13.3136	0.0235	Up	13.2288	0.02235	Up	13.2919	0.02235	Up	0.736858	0.15105	-	1.01931	0.04985	Up	-5.37794	0.2121	-	-0.153434	0.84975	-
TCONS_00016826	LOC_Os10g38940	0.500944	0.6702	-	0.379604	0.7453	-	3.39381	0.00435	Up	1.84512	0.0885	-	2.49335	0.00115	Up	0.911085	0.2229	-	3.77633	0.00125	Up	2.85281	0.0066	Up
TCONS_00016827	LOC_Os10g38940	0.937888	0.5823	-	0.721803	0.66685	-	3.3183	0.05515	-	1.8178	0.2328	-	1.75629	0.05885	-	0.994094	0.25445	-	2.94224	0.06275	-	2.81398	0.04895	Up
TCONS_00016828	XLOC_008328	12.5017	0.00375	Up	9.54699	0.0746	-	0	1	-	0	1	-	-0.600515	0.51395	-	-0.776067	0.40815	-	0.625976	0.69795	-	-0.953485	0.395	-
TCONS_00016838	LOC_Os10g39100	-2.02791	0.00075	Down	-0.866761	0.04975	-	1.86841	0.0164	Up	0.887373	0.1898	-	0.480509	0.36175	-	1.04581	0.0464	Up	1.88905	0.0099	Up	0.886573	0.19425	-
TCONS_00016844	LOC_Os10g39140	-1.37928	0.00295	Down	-0.570056	0.17045	-	2.95607	0.00345	Up	1.12735	0.1331	-	1.77737	0.00045	Up	0.885081	0.06105	-	2.71317	0.00195	Up	1.35533	0.0634	-
TCONS_00016853	LOC_Os10g39170	-0.168799	0.8608	-	-0.517645	0.63635	-	-2.9253	0.0397	Down	-1.91285	0.07345	-	-1.01584	0.1654	-	-0.709976	0.30125	-	-1.6872	0.11395	-	-1.46736	0.15795	-
TCONS_00016855	LOC_Os10g39220	-0.0383476	0.9476	-	-0.177807	0.7619	-	1.94981	0.0443	Up	0.856843	0.3584	-	1.22897	0.0331	Up	0.973379	0.08375	-	1.919	0.04875	Up	0.658577	0.507	-
TCONS_00016856	LOC_Os10g39260	11.9143	5e-05	Up	0	1	-	6.78112	1	-	7.17789	1	-	-0.0904516	0.89735	-	-1.81019	0.03935	Down	0	1	-	0	1	-
TCONS_00016858	LOC_Os10g39300	3.45261	0.17995	-	5.66206	0.16545	-	-7.93291	1	-	-0.0101786	1	-	-0.109606	0.8873	-	-1.0236	0.22255	-	-1.67821	0.0527	-	-2.46346	0.02175	Down
TCONS_00016886	LOC_Os10g39500	0.634675	1	-	8.47256	0.0456	Up	-0.0430383	1	-	-0.0243171	1	-	0.311268	1	-	0.743651	1	-	-8.22448	1	-	-0.890604	1	-
TCONS_00016888	LOC_Os10g39510	10.5354	0.00025	Up	0	1	-	0	1	-	0	1	-	0.544418	0.59105	-	0.214871	0.84345	-	0	1	-	0	1	-
TCONS_00016889	LOC_Os10g39510	9.67859	0.03105	Up	0	1	-	0	1	-	0	1	-	-0.339868	0.86365	-	-0.595085	0.7603	-	0	1	-	0	1	-
TCONS_00016890	LOC_Os10g39510	12.4942	5e-05	Up	0	1	-	0	1	-	0	1	-	-0.473843	0.4364	-	-0.295062	0.62555	-	0	1	-	0	1	-
TCONS_00016904	LOC_Os10g39610	3.86696	0.15	-	-1.15919	0.55215	-	7.19015	0.1845	-	3.4408	0.1888	-	4.11277	0.00015	Up	1.92019	0.01005	Up	9.12074	0.0908	-	4.65802	0.09125	-
TCONS_00016907	LOC_Os10g39640	0.52462	0.63835	-	0.242995	0.8256	-	4.63259	0.0001	Up	2.27011	0.01415	Up	3.37021	5e-05	Up	1.72547	0.00715	Up	4.34966	5e-05	Up	2.58935	0.00565	Up
TCONS_00016909	LOC_Os10g39660	1.62095	0.22505	-	0.577293	0.66525	-	3.92503	0.0019	Up	1.77908	0.09375	-	2.31693	0.00015	Up	0.939559	0.11945	-	3.67202	0.00205	Up	2.3146	0.02765	Up
TCONS_00016910	LOC_Os10g39670	-0.313892	0.4714	-	-0.231445	0.59765	-	2.47693	0.0009	Up	1.09077	0.1007	-	1.40193	0.0034	Up	1.10795	0.01615	Up	2.41277	0.0016	Up	0.98465	0.15155	-
TCONS_00016917	XLOC_008375	0.845312	0.30915	-	-0.970625	0.3223	-	-2.05858	0.04915	Down	-0.411411	0.6317	-	-1.56894	0.01245	Down	0.00522981	0.991	-	-2.16255	0.09665	-	0.00797122	0.98955	-
TCONS_00016921	LOC_Os10g39760	-0.0911134	0.81775	-	-0.285757	0.4706	-	1.24414	0.09195	-	0.49497	0.46355	-	0.769615	0.09075	-	0.495634	0.28325	-	1.68228	0.0201	Up	0.537121	0.44015	-
TCONS_00016932	LOC_Os10g39780	0.235373	0.76585	-	-0.329967	0.7205	-	1.92405	0.1737	-	-4.66809e-05	0.9979	-	1.49816	0.04095	Up	0.516708	0.52245	-	2.10587	0.22795	-	0.867185	0.58475	-
TCONS_00016933	LOC_Os10g39800	0.00943969	0.98455	-	0.224931	0.635	-	-1.5127	0.03695	Down	-0.418055	0.5315	-	-1.22293	0.01615	Down	-1.05709	0.03485	Down	-1.98296	0.0101	Down	-1.12584	0.11215	-
TCONS_00016943	LOC_Os10g39840	-1.28806	0.1378	-	-0.338941	0.62145	-	-3.55815	0.0283	Down	-0.290252	0.74515	-	-1.48451	0.08775	-	-0.366493	0.64095	-	-5.33238	0.18545	-	-0.328449	0.70435	-
TCONS_00016949	LOC_Os10g39880	6.43625	1	-	0	1	-	10.0162	0.00265	Up	5.98935	1	-	3.68458	0.2328	-	2.18718	0.28245	-	9.46183	0.00485	Up	6.94729	1	-
TCONS_00016963	LOC_Os10g39930	-0.111004	0.8261	-	-0.0820031	0.86845	-	-0.654384	0.34765	-	-1.09608	0.10925	-	-0.514055	0.29165	-	-1.08965	0.0292	Down	-0.954096	0.1826	-	-1.34072	0.0589	-
TCONS_00016967	LOC_Os10g39980	-0.279841	0.60255	-	0.704659	0.1598	-	-2.96677	0.00315	Down	-2.31999	0.0065	Down	-1.33252	0.01395	Down	-3.0548	5e-05	Down	-3.22569	0.00025	Down	-3.82654	0.0006	Down
TCONS_00017002	LOC_Os10g40360	-1.88796	0.01405	Down	-0.540834	0.32015	-	-0.358774	0.655	-	-0.134576	0.85445	-	0.164071	0.80305	-	-0.0983775	0.8782	-	-0.922817	0.2873	-	-0.371237	0.6301	-
TCONS_00017012	LOC_Os10g40490	-0.567815	0.2681	-	-0.62414	0.22615	-	2.49658	0.0004	Up	1.28484	0.06055	-	1.2524	0.01065	Up	1.51719	0.00225	Up	2.34706	0.0015	Up	0.722935	0.28045	-
TCONS_00017026	LOC_Os10g40640	-0.874877	0.4067	-	-0.159277	0.8609	-	2.49789	0.0716	-	0.984523	0.3909	-	1.87776	0.03125	Up	0.797752	0.3708	-	1.82821	0.1771	-	0.477528	0.70855	-
TCONS_00017029	XLOC_008421	-0.387595	1	-	-5.84109	1	-	5.27215	0.0933	-	2.24065	1	-	4.96242	0.0441	Up	3.44756	0.0464	Up	10.0442	0.1036	-	5.94969	1	-
TCONS_00017033	LOC_Os10g40730	-0.189417	0.7412	-	0.347053	0.51	-	-1.93539	0.01565	Down	-0.536257	0.4556	-	-0.528129	0.32005	-	-0.509054	0.33755	-	-1.64792	0.03075	Down	-0.815996	0.2454	-
TCONS_00017059	LOC_Os10g40810	0.245222	0.78075	-	0.358809	0.66245	-	-2.47509	0.0207	Down	-0.527448	0.52175	-	-0.653628	0.26975	-	-0.365771	0.5277	-	-2.05136	0.0218	Down	-1.12623	0.1614	-
TCONS_00017065	LOC_Os10g40920	-0.440251	0.6315	-	0.316874	0.6983	-	-7.47595	0.2269	-	-2.03496	0.1723	-	-0.606704	0.4252	-	-10.289	0.04665	Down	-10.8191	0.0339	Down	-1.84388	0.1137	-
TCONS_00017069	LOC_Os10g41060	-0.457547	0.4365	-	-0.498157	0.3859	-	-2.90529	0.0054	Down	0.249897	0.7376	-	-1.00484	0.0735	-	0.152695	0.77245	-	-1.38838	0.0957	-	0.514829	0.4624	-
TCONS_00017082	LOC_Os10g41170	-0.362387	1	-	-0.214996	1	-	-0.384625	1	-	-0.382001	1	-	-0.019176	1	-	8.56462	0.07515	-	0.133068	1	-	9.31956	0.04615	Up
TCONS_00017085	LOC_Os10g41190	-0.0234776	0.96795	-	-0.108692	0.85375	-	1.12154	0.10865	-	-0.118232	0.8673	-	1.02002	0.04245	Up	-0.0670411	0.893	-	0.926004	0.1924	-	0.000441046	0.99755	-
TCONS_00017095	LOC_Os10g41280	-9.00171	0.0654	-	-9.16845	0.0967	-	-1.66346	0.28795	-	-8.77142	0.04665	Down	6.97867	1	-	7.8332	1	-	-0.00348828	1	-	0.688696	1	-
TCONS_00017096	LOC_Os10g41280	8.68256	0.0461	Up	8.91896	0.0464	Up	0.417954	1	-	7.94635	1	-	-8.34738	0.07995	-	-2.08642	0.2215	-	-1.14142	0.45465	-	-0.450707	0.7264	-
TCONS_00017139	LOC_Os10g41640	2.08262	0.28045	-	-8.8312	0.07335	-	-8.48317	1	-	0.0405988	1	-	-1.62423	0.18	-	-1.40409	0.2451	-	8.02318	1	-	9.76155	0.0247	Up
TCONS_00017141	LOC_Os10g41660	-0.736199	0.5871	-	-0.372974	0.7452	-	-0.492853	0.64885	-	0.33547	0.75785	-	0.099821	0.89305	-	1.53307	0.0393	Up	0.327979	0.7685	-	1.00199	0.31865	-
TCONS_00017164	LOC_Os10g41930	-0.713638	0.17485	-	0.384778	0.4171	-	2.40259	0.0023	Up	1.55192	0.0313	Up	1.38758	0.00635	Up	2.13393	5e-05	Up	1.71547	0.03225	Up	1.17356	0.11195	-
TCONS_00017175	LOC_Os10g41980	0.636898	0.35525	-	-1.56998	0.0868	-	-1.10967	0.16645	-	-1.08801	0.1743	-	-1.30814	0.0221	Down	-2.23414	0.0008	Down	-3.15071	0.03665	Down	-1.13674	0.2764	-
TCONS_00017176	LOC_Os10g41999	12.7213	0.10195	-	0	1	-	0	1	-	0	1	-	-1.44265	0.02075	Down	-1.249	0.0408	Down	0.0127419	1	-	0	1	-
TCONS_00017178	LOC_Os10g41999	-2.23719	0.35055	-	1.0332	0.3771	-	-1.58752	0.2191	-	-0.0194092	0.98405	-	-1.32579	0.5053	-	-0.824496	0.4953	-	-2.77946	0.02185	Down	-1.27539	0.2219	-
TCONS_00017191	LOC_Os10g42090	2.26296	0.03015	Up	-0.748129	0.54585	-	0.599471	0.73805	-	0.466714	0.80225	-	-1.28072	0.11325	-	-1.2709	0.09635	-	0.025193	0.50555	-	-0.0274726	0.4452	-
TCONS_00017198	LOC_Os10g42110	-0.0905197	0.8901	-	0.0462728	0.93915	-	-2.12141	0.04805	Down	-0.218436	0.7741	-	-0.884872	0.12645	-	-0.494593	0.38145	-	-1.17964	0.12595	-	-0.354283	0.6501	-
TCONS_00017202	LOC_Os10g42130	-1.00164	0.051	-	-0.306323	0.50245	-	1.27983	0.0556	-	0.733405	0.27425	-	0.656614	0.165	-	1.05416	0.02845	Up	1.09952	0.0962	-	0.731902	0.26115	-
TCONS_00017233	LOC_Os10g42640	0.0905988	0.93985	-	-0.14032	0.9024	-	1.97928	0.05605	-	0.778852	0.44445	-	1.68001	0.01565	Up	1.05429	0.12825	-	2.11676	0.036	Up	1.24281	0.1864	-
TCONS_00017234	LOC_Os10g42690	-1.32578	0.02135	Down	-0.352403	0.4554	-	2.90724	0.00245	Up	1.23211	0.0882	-	2.08978	0.00035	Up	1.79111	0.00245	Up	2.17017	0.0069	Up	1.06648	0.1453	-
TCONS_00017281	LOC_Os10g01044	0.766234	0.13365	-	0.41057	0.42405	-	-1.66525	0.02585	Down	-0.563488	0.4207	-	-1.03443	0.0425	Down	-0.98079	0.0542	-	-1.93492	0.0132	Down	-0.510409	0.44835	-
TCONS_00017286	LOC_Os10g01080	0.515019	0.6476	-	0.480039	0.6735	-	-5.34385	0.20835	-	-1.28758	0.20625	-	-1.40685	0.05705	-	-2.48972	0.00715	Down	-4.39889	0.06855	-	-2.80243	0.01385	Down
TCONS_00017294	LOC_Os10g01134	2.0693	1	-	-0.406431	1	-	12.9514	0.0493	Up	0.749563	1	-	10.4417	0.0807	-	-0.791535	1	-	3.41633	1	-	12.1673	0.22235	-
TCONS_00017312	LOC_Os10g01470	-0.675319	0.31455	-	-0.383029	0.56315	-	2.68578	0.0005	Up	0.911956	0.1907	-	1.84466	0.0005	Up	1.04883	0.0379	Up	3.01116	5e-05	Up	1.17028	0.09055	-
TCONS_00017314	LOC_Os10g01480	-0.409094	0.44225	-	-0.624098	0.2513	-	1.42909	0.0318	Up	0.461135	0.47815	-	0.887761	0.0617	-	0.727528	0.1209	-	1.76096	0.01485	Up	0.739349	0.2855	-
TCONS_00017358	LOC_Os10g02040	0.71461	0.1845	-	0.430757	0.42425	-	0.0615304	0.93685	-	0.805266	0.2987	-	0.167564	0.7322	-	1.14832	0.0246	Up	-0.363377	0.6199	-	0.520536	0.48925	-
TCONS_00017362	LOC_Os10g02070	0.0915371	0.8356	-	0.53523	0.22155	-	-2.44199	0.00405	Down	-0.422361	0.56815	-	-1.28262	0.01175	Down	-0.544844	0.26265	-	-2.4956	0.0012	Down	-1.13984	0.12755	-
TCONS_00017384	LOC_Os10g02250	9.67736	0.22265	-	5.71568	1	-	0.0656667	1	-	0.00253351	1	-	-1.38851	0.06895	-	-1.6672	0.045	Down	-5.40036	1	-	-5.35709	1	-
TCONS_00017387	LOC_Os10g02260	0.162032	0.78975	-	0.072292	0.9068	-	-1.20246	0.19705	-	-0.896511	0.31475	-	-1.07913	0.09255	-	-1.22448	0.0677	-	-2.19823	0.04315	Down	-1.22827	0.1852	-
TCONS_00017396	LOC_Os10g02360	-11.4713	0.03405	Down	-0.448987	0.6708	-	-0.684499	0.632	-	-0.89783	0.56355	-	0.0041683	1	-	9.7078	0.03215	Up	-1.04788	0.4917	-	-1.82061	0.3976	-
TCONS_00017397	LOC_Os10g02360	-0.623605	0.2602	-	-0.485962	0.3738	-	0.701559	0.3075	-	-0.0730398	0.9193	-	-0.736899	0.14275	-	-1.12572	0.04475	Down	0.441522	0.5501	-	-0.553223	0.4579	-
TCONS_00017437	LOC_Os10g02770	-0.487444	0.5036	-	0.0439468	0.9465	-	-2.42308	0.00705	Down	-0.487659	0.49825	-	-0.598438	0.30305	-	-0.104791	0.8536	-	-2.38431	0.00915	Down	-0.857661	0.2388	-
TCONS_00017441	LOC_Os10g02880	-1.38051	0.08815	-	-4.58172	0.01195	Down	2.6867	0.00035	Up	2.52782	0.00055	Up	2.9194	5e-05	Up	1.93681	0.00175	Up	5.30867	0.0028	Up	3.3484	0.0093	Up
TCONS_00017461	LOC_Os10g02970	-10.0875	0.02255	Down	-1.23547	0.27565	-	-1.41776	0.35925	-	0.057816	0.9615	-	-0.0332471	1	-	9.35349	0.04535	Up	-0.792979	0.594	-	0.118079	0.92385	-
TCONS_00017465	LOC_Os10g02970	-3.63978	0.28575	-	-8.48388	0.03785	Down	-7.26557	1	-	-5.10196	1	-	-4.30604	1	-	0.536311	1	-	0.0512415	1	-	6.00997	1	-
TCONS_00017485	LOC_Os10g03400	8.69137	0.27295	-	6.97369	1	-	8.88462	0.04325	Up	6.82018	1	-	-7.13606	0.14465	-	-6.35557	0.19385	-	-4.25162	1	-	-6.83323	1	-
TCONS_00017488	LOC_Os10g03400	1.29733	0.32025	-	2.74845	0.0405	Up	0.27013	0.8322	-	-0.494968	0.752	-	-0.625371	0.5242	-	-0.412236	0.6305	-	-0.29926	0.7631	-	0.0138874	0.98735	-
TCONS_00017579	LOC_Os10g04180	2.23699	0.00415	Up	-10.4125	5e-05	Down	-0.109101	0.8844	-	-1.00751	0.24775	-	-0.486258	0.3616	-	0.186283	0.6995	-	0	1	-	0	1	-
TCONS_00017659	LOC_Os10g05560	3.39387	0.0283	Up	0.289831	0.84655	-	-3.00688	1	-	-7.81941	1	-	-1.09218	0.1104	-	-1.64925	0.03125	Down	-8.24188	1	-	-3.99046	1	-
TCONS_00017668	LOC_Os10g05690	-0.0489714	0.95805	-	0.555739	0.54715	-	-1.89997	0.07695	-	-0.762942	0.44815	-	-0.735709	0.2861	-	-1.06565	0.1423	-	-2.12846	0.0439	Down	-1.03971	0.23085	-
TCONS_00017732	LOC_Os10g06690	-9.95694	0.07335	-	-0.208481	0.83885	-	2.90853	0.2047	-	1.31057	0.4868	-	10.3456	0.0201	Up	8.52664	0.05645	-	-0.375122	0.76445	-	1.28027	0.4912	-
TCONS_00017750	LOC_Os10g07114	9.07595	0.0408	Up	5.58339	1	-	8.03846	1	-	8.15993	1	-	1.96384	0.17745	-	2.96063	0.0484	Up	5.56341	0.25155	-	3.845	0.43145	-
TCONS_00017760	LOC_Os10g07200	1.14873	0.19215	-	2.13296	0.02345	Up	-0.618332	0.5076	-	0.342375	0.6947	-	-0.0981351	0.8645	-	-0.2371	0.67905	-	-0.42949	0.5412	-	-0.323391	0.6486	-
TCONS_00017771	LOC_Os10g07290	-0.0551408	0.95815	-	-0.219003	0.8318	-	-3.12335	0.03315	Down	-1.13256	0.2715	-	-1.02444	0.12905	-	-0.430559	0.49785	-	-2.38513	0.03555	Down	-0.742644	0.4278	-
TCONS_00017786	LOC_Os10g07420	8.87888	0.01685	Up	0	1	-	0	1	-	0	1	-	-2.44887	0.20365	-	-2.592	0.14675	-	0	1	-	0	1	-
TCONS_00017809	LOC_Os10g07548	7.11731	1	-	8.40557	0.0031	Up	0	1	-	4.32439	1	-	-7.03685	1	-	-7.09881	1	-	-8.12321	1	-	-2.26707	1	-
TCONS_00017811	LOC_Os10g07556	0.784893	0.16785	-	1.57378	0.00505	Up	-3.82026	0.0014	Down	-1.58895	0.0506	-	-1.56035	0.0049	Down	-3.84879	5e-05	Down	-5.29099	0.0003	Down	-5.33894	0.0011	Down
TCONS_00017844	XLOC_008862	9.89256	0.01245	Up	7.95478	1	-	0	1	-	0	1	-	-0.556143	0.5675	-	-1.56784	0.18965	-	-7.66983	1	-	-7.66983	1	-
TCONS_00017871	LOC_Os10g08720	0	1	-	8.38553	0.01625	Up	0	1	-	4.45767	1	-	0	1	-	0	1	-	2.33707	0.1706	-	1.98625	0.18775	-
TCONS_00017920	LOC_Os10g09620	0	1	-	10.2076	5e-05	Up	0	1	-	7.18633	1	-	0	1	-	0	1	-	-0.560471	0.5528	-	-1.27525	0.2187	-
TCONS_00017926	LOC_Os10g09850	0.650103	0.3695	-	0.47029	0.50975	-	4.07002	5e-05	Up	1.56954	0.0489	Up	2.17809	0.0001	Up	1.20935	0.022	Up	3.69097	5e-05	Up	0.4647	0.5166	-
TCONS_00017945	LOC_Os10g10030	-5.69715	1	-	-5.69715	1	-	4.11613	0.044	Up	3.87582	0.04405	Up	4.80044	1	-	6.41367	1	-	9.51294	0.1127	-	7.83031	1	-
TCONS_00017958	LOC_Os10g10130	-13.8968	5e-05	Down	-5.18229	0.00185	Down	-2.76176	0.0084	Down	-0.72645	0.4009	-	0	1	-	0	1	-	-8.41777	1	-	-8.35412	1	-
TCONS_00017960	LOC_Os10g10149	0	1	-	0	1	-	8.59049	0.0288	Up	8.98882	0.0171	Up	0	1	-	0	1	-	0	1	-	0	1	-
TCONS_00017966	LOC_Os10g10170	-0.0211532	0.96465	-	-0.427392	0.3636	-	-1.6411	0.07135	-	-0.652184	0.4419	-	-1.24341	0.04485	Down	-0.619891	0.2935	-	-1.44145	0.1145	-	-0.534351	0.5361	-
TCONS_00017973	LOC_Os10g10280	0	1	-	10.938	5e-05	Up	0	1	-	6.84401	1	-	0	1	-	0	1	-	0.520384	0.58695	-	0.241306	0.8131	-
TCONS_00017974	LOC_Os10g10280	9.66851	5e-05	Up	5.79062	1	-	0	1	-	0	1	-	-1.10039	0.0981	-	-1.14785	0.1083	-	-0.120998	1	-	-1.71523	1	-
TCONS_00017978	XLOC_008951	8.70696	0.03335	Up	0	1	-	0	1	-	0	1	-	-1.31204	0.39525	-	-2.77171	0.25185	-	0	1	-	0	1	-
TCONS_00017986	LOC_Os10g10360	7.45391	1	-	0.0920406	1	-	-0.119995	1	-	8.95233	0.04575	Up	1.36783	0.3642	-	1.29203	0.4136	-	9.22676	0.0541	-	7.43289	1	-
TCONS_00017994	LOC_Os10g10400	-3.38852	0.02985	Down	-0.269172	0.77625	-	-1.26455	0.1979	-	-0.507364	0.56645	-	-0.393951	0.6995	-	-1.7041	0.152	-	-1.3457	0.1903	-	-0.375527	0.67935	-
TCONS_00018092	LOC_Os10g11889	4.23663	0.0887	-	-0.154888	0.8895	-	-0.946278	0.67935	-	-8.9395	0.05455	-	-0.810578	0.2518	-	-1.90964	0.0202	Down	-8.84504	0.0554	-	-8.84504	0.0554	-
TCONS_00018158	XLOC_009072	0.426221	1	-	0.910686	1	-	3.12907	0.05055	-	1.57864	0.30935	-	1.94721	0.0496	Up	1.30452	0.1675	-	2.82082	0.02765	Up	1.00121	0.42345	-
TCONS_00018163	LOC_Os10g13550	-0.420418	0.3789	-	-0.285526	0.54315	-	2.25994	0.0041	Up	0.576686	0.40355	-	1.23016	0.0094	Up	0.537307	0.2446	-	1.71125	0.017	Up	0.00833115	0.9896	-
TCONS_00018165	LOC_Os10g13560	0	1	-	0	1	-	0	1	-	0	1	-	0	1	-	8.67752	0.05645	-	0	1	-	8.68802	0.02405	Up
TCONS_00018170	LOC_Os10g13700	11.539	0.04325	Up	9.08721	0.07255	-	-0.147032	1	-	10.8439	0.0452	Up	-1.53517	0.2054	-	-0.372457	0.74575	-	-1.05949	0.62175	-	2.34404	0.20525	-
TCONS_00018184	LOC_Os10g13810	-0.756199	0.2792	-	-0.292686	0.66205	-	2.44542	0.00145	Up	0.734269	0.32255	-	1.31349	0.0232	Up	0.99695	0.07985	-	2.39335	0.0022	Up	0.864683	0.23995	-
TCONS_00018187	LOC_Os10g13850	-3.04107	0.04305	Down	-3.03131	0.04295	Down	-1.89659	0.07615	-	-0.460342	0.62505	-	-0.176455	0.85015	-	-0.00181249	0.9595	-	0.476386	0.6653	-	-0.183719	0.88355	-
TCONS_00018207	LOC_Os10g14050	0	1	-	0	1	-	8.62881	0.0288	Up	0	1	-	6.52688	1	-	0	1	-	6.96712	1	-	0	1	-
TCONS_00018258	LOC_Os10g15300	0.180033	0.85105	-	0.0179199	0.98525	-	-1.41512	0.14185	-	-0.494571	0.5719	-	-1.35453	0.0432	Down	-1.10802	0.09755	-	-2.128	0.03975	Down	-1.07327	0.21735	-
TCONS_00018442	LOC_Os10g19334	0.0842912	1	-	7.05587	1	-	8.4211	0.0364	Up	8.52499	0.03595	Up	-0.220364	1	-	-0.0773051	1	-	-6.8164	1	-	-0.392647	1	-
TCONS_00018482	LOC_Os10g20250	-0.0643139	0.9153	-	0.159568	0.7794	-	1.67209	0.03315	Up	1.01348	0.1579	-	0.849072	0.1063	-	1.01472	0.04565	Up	1.3793	0.07115	-	0.297739	0.6832	-
TCONS_00018508	LOC_Os10g20350	-2.73975	0.00085	Down	-1.13809	0.02665	Down	-0.364805	0.5847	-	-0.582186	0.3757	-	-0.0839768	0.88625	-	1.07775	0.0521	-	-0.971389	0.19125	-	-0.998323	0.1839	-
TCONS_00018517	LOC_Os10g20470	-1.68787	0.003	Down	-0.409099	0.3576	-	2.71018	0.0014	Up	1.89481	0.00705	Up	2.74844	5e-05	Up	2.87969	5e-05	Up	2.84783	0.00075	Up	1.76522	0.0114	Up
TCONS_00018535	LOC_Os10g20650	-11.2143	0.03025	Down	0.698226	0.45295	-	-0.582982	0.5671	-	-0.883348	0.38975	-	10.6043	0.07475	-	10.4289	0.07475	-	-0.640437	0.47205	-	-1.02806	0.24975	-
TCONS_00018564	LOC_Os10g21130	1.01691	0.4344	-	2.24302	0.09935	-	-1.42357	0.34425	-	-0.290543	0.822	-	-0.567605	0.47225	-	-0.497107	0.52445	-	-2.35088	0.0373	Down	-1.07563	0.29605	-
TCONS_00018615	LOC_Os10g21590	-0.91887	0.40095	-	-1.80752	0.16315	-	0.477538	0.6263	-	1.28206	0.16625	-	0.339406	0.6617	-	2.40786	0.00205	Up	1.3716	0.2537	-	1.82526	0.1384	-
TCONS_00018688	LOC_Os10g22484	-12.4216	0.0924	-	-2.75471	0.00665	Down	-0.32178	0.64295	-	-0.563702	0.42875	-	0	1	-	0	1	-	0.156293	0.8624	-	-6.45135	0.2361	-
TCONS_00018689	LOC_Os10g22484	0	1	-	0	1	-	1.78008	1	-	9.13364	0.0973	-	0	1	-	0	1	-	-0.0168218	1	-	9.06515	0.0283	Up
TCONS_00018694	LOC_Os10g22520	0.435294	0.3194	-	-0.175682	0.6916	-	0.968721	0.1532	-	2.05261	0.00685	Up	-0.0368309	0.9377	-	1.3898	0.00475	Up	0.736554	0.28505	-	2.0937	0.0047	Up
TCONS_00018742	LOC_Os10g22900	0	1	-	0	1	-	0	1	-	9.24549	0.03	Up	0	1	-	0	1	-	0	1	-	0	1	-
TCONS_00018765	LOC_Os10g23240	-1.42918	0.10525	-	-0.661996	0.42365	-	4.2697	0.03665	Up	2.73345	0.0448	Up	3.96466	5e-05	Up	4.49868	5e-05	Up	5.40504	0.0004	Up	3.13269	0.0255	Up
TCONS_00018766	LOC_Os10g23240	-3.08772	0.007	Down	-0.913635	0.1214	-	3.96171	0.00095	Up	2.63061	0.0042	Up	4.02372	5e-05	Up	4.50105	5e-05	Up	4.64589	0.0029	Up	3.30573	0.00075	Up
TCONS_00018773	LOC_Os10g23310	-2.59068	0.06295	-	-1.42846	0.2069	-	1.59038	0.04205	Up	0.793968	0.31505	-	1.48998	0.0748	-	2.24779	0.01055	Up	2.39802	0.02355	Up	1.89208	0.05765	-
TCONS_00018787	LOC_Os10g24000	-7.7137	0.2128	-	-3.31628	0.0312	Down	-0.117005	0.91865	-	-0.348712	0.7594	-	-0.425089	1	-	-5.48552	1	-	2.30532	0.0335	Up	0.58616	0.5907	-
TCONS_00018834	LOC_Os10g24690	-4.07739	0.0646	-	-11.9453	5e-05	Down	1.19217	0.1776	-	0.898394	0.304	-	1.6959	0.14235	-	4.1445	0.0175	Up	7.82422	1	-	0	1	-
TCONS_00018851	LOC_Os10g24970	9.46467	0.05525	-	10.0158	0.0265	Up	0	1	-	0	1	-	-9.44527	0.02755	Down	-9.44527	0.02755	Down	-1.36184	0.49925	-	-0.99154	0.6664	-
TCONS_00018862	LOC_Os10g25030	-0.337582	0.4759	-	-0.286816	0.5282	-	1.15292	0.1235	-	0.580091	0.42425	-	0.636764	0.2215	-	0.780291	0.13295	-	1.74431	0.03005	Up	0.666509	0.34415	-
TCONS_00018863	LOC_Os10g25040	0.407014	0.7503	-	-0.614446	0.68015	-	-0.927486	1	-	1.50861	0.1744	-	-0.00463965	0.98725	-	1.5522	0.0208	Up	0.406369	1	-	1.15392	0.30075	-
TCONS_00018868	LOC_Os10g25060	-11.2753	0.10665	-	0.909687	0.39055	-	-10.6263	0.0268	Down	-0.131484	0.9222	-	0	1	-	0.134555	1	-	-3.47247	0.2374	-	-0.381072	0.75335	-
TCONS_00018877	LOC_Os10g25180	-4.14823	0.2141	-	-3.78323	0.0465	Down	-0.863963	0.39835	-	-0.636746	0.5444	-	-6.08719	1	-	2.61454	0.0753	-	-6.2055	1	-	-6.19873	1	-
TCONS_00018883	LOC_Os10g25210	-0.531761	0.52285	-	0.282519	0.7063	-	1.63786	0.04465	Up	1.25501	0.10235	-	1.01681	0.08995	-	1.37282	0.021	Up	1.44352	0.0603	-	0.898274	0.2342	-
TCONS_00018887	LOC_Os10g25230	-0.335384	0.8206	-	0.0202127	0.9631	-	5.95893	0.0139	Up	3.50226	0.02395	Up	4.94839	0.00105	Up	4.35153	0.0012	Up	4.48473	0.01505	Up	3.82984	0.0195	Up
TCONS_00018901	LOC_Os10g25290	1.19431	0.08005	-	0.278171	0.7027	-	2.88332	0.00035	Up	1.46973	0.044	Up	2.11003	5e-05	Up	1.26119	0.0094	Up	2.90265	0.00015	Up	1.64897	0.01975	Up
TCONS_00018927	LOC_Os10g25430	0.519861	0.4972	-	-0.067405	0.93335	-	-2.8315	0.1008	-	-1.09162	0.34175	-	-1.63433	0.0359	Down	-1.75759	0.02435	Down	-1.29601	0.2561	-	-0.852904	0.457	-
TCONS_00018929	LOC_Os10g25430	0.15889	0.8485	-	0.00387842	0.99675	-	-1.16048	0.2933	-	-0.928086	0.4275	-	-0.966371	0.2089	-	-1.89423	0.04565	Down	-1.6995	0.19665	-	-1.18786	0.33215	-
TCONS_00018930	LOC_Os10g25430	-0.693438	0.69595	-	0.319893	0.84675	-	-0.374116	0.80555	-	-5.14122	0.46985	-	-0.897017	0.6529	-	-0.429829	0.8279	-	-10.2637	0.04415	Down	-0.763755	0.6868	-
TCONS_00018935	LOC_Os10g25550	-0.150613	0.8011	-	-0.0618905	0.913	-	-0.0200823	0.97805	-	0.26078	0.7275	-	-1.03571	0.0857	-	0.114063	0.82845	-	-2.18157	0.04185	Down	0.0266916	0.9736	-
TCONS_00018971	LOC_Os10g25870	7.05591	1	-	9.64969	0.0265	Up	0	1	-	0	1	-	0.58062	1	-	-7.03677	1	-	-0.392667	0.82365	-	-1.007	0.51695	-
TCONS_00018976	LOC_Os10g25950	0	1	-	0	1	-	0	1	-	7.64143	1	-	0	1	-	0	1	-	0	1	-	8.7718	0.0247	Up
TCONS_00019006	LOC_Os10g26510	7.33693	1	-	7.90131	1	-	0	1	-	8.76114	0.0387	Up	-7.31759	1	-	-0.587361	1	-	-7.61013	1	-	0.59938	1	-
TCONS_00019016	LOC_Os10g26620	-0.801624	0.1778	-	-0.109597	0.8425	-	1.34613	0.0685	-	0.812655	0.26145	-	0.616318	0.2888	-	1.5972	0.004	Up	1.10768	0.1985	-	1.21843	0.13025	-
TCONS_00019028	XLOC_009612	-2.98083	0.0637	-	-1.15145	0.39065	-	2.67627	0.0116	Up	0.370154	0.7065	-	2.03562	0.04615	Up	1.39501	1	-	2.91769	0.0138	Up	0.462632	1	-
TCONS_00019029	LOC_Os10g26680	-0.70377	0.39425	-	0.284459	0.6857	-	2.40484	0.03515	Up	1.35586	0.2064	-	0.902679	0.18755	-	1.22333	0.07365	-	1.82411	0.066	-	0.467811	0.6271	-
TCONS_00019049	LOC_Os10g26940	0.643425	0.0773	-	-1.52684	0.00025	Down	-4.09828	5e-05	Down	-0.520655	0.4636	-	-1.70954	0.00065	Down	-0.766306	0.1332	-	-2.77023	5e-05	Down	0.0819107	0.90785	-
TCONS_00019060	LOC_Os10g27110	9.26377	0.01685	Up	10.1139	0.0059	Up	0	1	-	8.37654	1	-	-1.43037	0.32475	-	0.982817	0.3849	-	-9.82332	0.00945	Down	-3.12074	0.08565	-
TCONS_00019099	LOC_Os10g28000	-0.557001	0.5162	-	-0.62389	0.465	-	2.35577	0.00325	Up	0.725751	0.3552	-	1.81306	0.0021	Up	1.43948	0.0169	Up	2.79506	0.00265	Up	1.14492	0.1886	-
TCONS_00019100	LOC_Os10g28000	-0.178147	1	-	8.87867	0.07655	-	11.9147	0.0491	Up	10.16	0.0529	-	9.65777	0.05445	-	11.1449	0.04405	Up	3.57954	0.0728	-	1.3529	0.4711	-
TCONS_00019112	LOC_Os10g28210	0.170377	0.7695	-	-0.102087	0.8683	-	-1.08416	0.13905	-	-0.301428	0.6644	-	-1.08584	0.0367	Down	-0.268005	0.5824	-	-1.20679	0.1158	-	-0.318618	0.659	-
TCONS_00019125	LOC_Os10g28340	2.85146	0.36765	-	2.42053	0.53185	-	7.55104	0.19195	-	4.51073	0.40795	-	3.93139	0.0329	Up	3.18099	0.0778	-	5.04694	0.22185	-	2.40373	0.30605	-
TCONS_00019127	LOC_Os10g28340	0.376713	0.62885	-	0.109215	0.89	-	4.07552	0.0007	Up	1.66129	0.08635	-	2.89501	5e-05	Up	2.09791	0.0046	Up	3.76892	0.00105	Up	1.48128	0.11595	-
TCONS_00019132	LOC_Os10g28360	1.02933	0.0185	Up	0.816011	0.0575	-	-0.918539	0.18585	-	-0.245094	0.70885	-	-0.388061	0.4354	-	-0.17999	0.7135	-	-0.297618	0.67005	-	-0.209998	0.768	-
TCONS_00019139	LOC_Os10g28410	-1.89403	0.01465	Down	-0.881131	0.1486	-	-0.788252	0.28645	-	-0.365813	0.5977	-	-0.475152	0.43195	-	-0.0965472	0.8679	-	0.0775099	0.91665	-	0.240404	0.7304	-
TCONS_00019167	LOC_Os10g28570	-8.87561	0.0348	Down	-1.37774	0.57395	-	-8.59645	0.12115	-	-0.97739	0.56575	-	3.80087	1	-	8.62778	0.11595	-	-7.28057	1	-	-7.28057	1	-
TCONS_00019172	LOC_Os10g28600	0.142869	0.76425	-	-0.127381	0.79375	-	-1.79306	0.01785	Down	-0.624557	0.3497	-	-1.00112	0.04505	Down	-0.977331	0.0471	-	-0.860157	0.2149	-	-0.57422	0.3995	-
TCONS_00019187	LOC_Os10g28810	9.14406	0.01235	Up	0	1	-	0	1	-	0	1	-	-1.08438	0.36305	-	-0.584341	0.5842	-	6.75362	1	-	6.11805	1	-
TCONS_00019222	LOC_Os10g29670	0.814649	0.3712	-	-0.577379	0.59405	-	-3.47689	0.06325	-	-0.776419	0.422	-	-1.47025	0.0266	Down	-1.25599	0.0525	-	-3.21358	0.0601	-	-1.01236	0.374	-
TCONS_00019273	LOC_Os10g30380	8.49157	0.00595	Up	0	1	-	0	1	-	0	1	-	-0.624312	0.5335	-	-0.581424	0.5841	-	0	1	-	0	1	-
TCONS_00019298	LOC_Os10g30600	0	1	-	0	1	-	10.3047	0.0183	Up	10.5528	0.0165	Up	0	1	-	9.07296	0.0345	Up	7.94638	1	-	11.1823	0.01935	Up
TCONS_00019306	LOC_Os10g30790	-11.5624	0.03565	Down	1.01663	0.30055	-	0.158286	0.8883	-	0.69256	0.54255	-	-0.174863	1	-	-0.174863	1	-	-0.869934	0.4182	-	1.21306	0.1806	-
TCONS_00019331	LOC_Os10g30970	2.88549	0.03605	Up	2.40877	0.06885	-	0.448744	0.72295	-	-0.151884	1	-	-0.19658	0.7292	-	-0.14272	0.79975	-	0.282601	0.7272	-	0.037134	0.96395	-
TCONS_00019370	LOC_Os10g31530	0.396282	0.7385	-	0.266027	0.8226	-	-0.351885	0.74025	-	-0.651814	0.54495	-	1.86331	0.00755	Up	-0.427381	0.5503	-	1.69571	0.04845	Up	-0.285449	0.77175	-
TCONS_00019371	LOC_Os10g31540	-1.60701	0.214	-	-0.936363	0.379	-	-3.00609	0.03725	Down	0.150203	0.8742	-	0.329153	0.67455	-	-0.390819	0.6378	-	0.417975	0.6779	-	-0.918495	0.40575	-
TCONS_00019377	LOC_Os10g31640	1.7491	0.10755	-	1.37519	0.18895	-	0.472332	0.6319	-	-0.0574084	0.9576	-	-0.0510912	0.9302	-	-1.88309	0.00715	Down	1.0915	0.1762	-	-1.56484	0.11455	-
TCONS_00019380	LOC_Os10g31680	4.46279	0.02325	Up	2.69592	0.077	-	0.626421	0.6692	-	1.37944	0.36705	-	0.0399836	0.9468	-	-3.07503	0.00205	Down	0.440453	0.6614	-	-1.95284	0.1509	-
TCONS_00019381	XLOC_009817	11.3335	0.0049	Up	7.80529	1	-	8.15797	1	-	7.60686	1	-	-1.0224	0.31045	-	-11.3143	0.00025	Down	0.610928	1	-	-7.51854	1	-
TCONS_00019398	LOC_Os10g31850	0.127691	0.7671	-	-0.453476	0.31515	-	1.42566	0.03755	Up	0.730438	0.25665	-	0.997982	0.0302	-	1.36039	0.00405	Up	1.76016	0.0136	Up	0.799755	0.22415	-
TCONS_00019468	LOC_Os10g32670	5.03904	1	-	0	1	-	10.5449	0.0002	Up	7.56292	1	-	2.85534	1	-	2.37403	1	-	9.21139	0.00335	Up	7.09939	1	-
TCONS_00019469	LOC_Os10g32680	-0.414584	0.27925	-	-0.456386	0.2294	-	1.97341	0.02325	Up	1.41113	0.07135	-	0.731798	0.1145	-	1.0615	0.0216	Up	2.58176	0.0021	Up	1.29968	0.07865	-
TCONS_00019491	LOC_Os10g32770	0.571149	0.53295	-	-0.109415	0.90935	-	-10.2056	0.0444	Down	-0.982083	0.5314	-	-1.15825	0.3212	-	-0.108593	0.8964	-	-0.297011	0.8463	-	-2.24383	0.36085	-
TCONS_00019512	XLOC_009880	0	1	-	13.3717	5e-05	Up	0	1	-	8.13734	1	-	0	1	-	0	1	-	0.0787549	0.93245	-	1.10593	0.21665	-
TCONS_00019520	LOC_Os10g33140	-0.595772	0.27215	-	-0.738827	0.1871	-	-0.348904	0.60555	-	-0.166302	0.80815	-	-0.434846	0.3882	-	-0.655827	0.20485	-	-1.63351	0.0441	Down	-0.362833	0.60665	-
TCONS_00019521	LOC_Os10g33190	6.35455	1	-	0	1	-	0	1	-	0	1	-	-6.33583	1	-	-6.33583	1	-	9.94022	0.00055	Up	8.78738	0.01035	Up
TCONS_00019523	LOC_Os10g33250	-0.78388	0.3639	-	-1.08225	0.24015	-	-2.99654	0.0095	Down	-1.60535	0.12215	-	-1.59195	0.0209	Down	-0.935764	0.17215	-	-10.1645	0.1035	-	-0.2103	0.8255	-
TCONS_00019575	LOC_Os10g33700	-0.359042	0.49275	-	-0.0433925	0.93275	-	-1.28449	0.0695	-	-0.149098	0.82415	-	-0.708804	0.14835	-	-0.282206	0.55655	-	-1.40862	0.0457	Down	-0.373935	0.58615	-
TCONS_00019585	LOC_Os10g33780	0.0148784	0.987	-	0.669515	0.43675	-	-3.53153	0.03245	Down	-0.159445	0.8458	-	-1.50081	0.03445	Down	-0.310315	0.6107	-	-3.35938	0.00455	Down	-0.616947	0.43645	-
TCONS_00019591	LOC_Os10g33810	-0.47061	0.7514	-	-1.41403	0.4195	-	2.23849	0.0783	-	1.02139	0.3887	-	3.06051	0.00535	Up	2.66542	0.00985	Up	2.64461	0.12835	-	2.28011	0.17685	-
TCONS_00019592	LOC_Os10g33810	0.114744	0.9368	-	-1.4769	0.37855	-	2.59358	0.0459	Up	1.37474	0.27745	-	1.53665	0.0933	-	1.8225	0.03855	Up	3.58638	0.06985	-	2.89296	0.1128	-
TCONS_00019648	LOC_Os10g34260	8.80476	0.0797	-	0	1	-	0	1	-	0	1	-	-0.927593	0.64045	-	-1.16317	0.449	-	0	1	-	9.47317	0.03875	Up
TCONS_00019670	LOC_Os10g34440	-3.28496	0.18095	-	-10.3536	0.01165	Down	0.83308	0.5793	-	0.430096	0.76755	-	2.24304	0.1866	-	1.4129	0.3192	-	10.7232	0.00625	Up	10.0782	0.0121	Up
TCONS_00019675	LOC_Os10g34500	9.11424	0.00455	Up	0	1	-	0	1	-	0	1	-	-2.79267	0.092	-	-0.986093	0.35755	-	5.76911	1	-	0	1	-
TCONS_00019693	LOC_Os10g34790	0.313471	0.65135	-	-0.823822	0.29045	-	-1.02696	0.2481	-	-1.78215	0.0853	-	-0.939867	0.12235	-	-1.74345	0.01175	Down	-0.477496	0.6049	-	-1.55662	0.14395	-
TCONS_00019723	LOC_Os10g35030	0.697722	0.06105	-	0.504402	0.1729	-	-1.24806	0.0754	-	-0.660147	0.3391	-	-0.887497	0.0792	-	-0.890319	0.07095	-	-2.07261	0.00535	Down	-0.578364	0.4364	-
TCONS_00019726	LOC_Os10g35060	0.147102	0.7959	-	0.0371422	0.9484	-	1.73889	0.05545	-	0.762621	0.35575	-	1.13263	0.05175	-	0.873062	0.12425	-	1.69111	0.04595	Up	0.417875	0.59795	-
TCONS_00019729	LOC_Os10g35080	0	1	-	0	1	-	10.6924	0.10875	-	6.79942	1	-	9.95464	0.00035	Up	7.50972	1	-	7.5364	1	-	0	1	-
TCONS_00019783	LOC_Os10g35840	0	1	-	0	1	-	0	1	-	8.6509	0.04515	Up	0	1	-	0	1	-	0	1	-	0	1	-
TCONS_00019798	LOC_Os10g35940	0.0567196	0.9533	-	0.114116	0.906	-	-2.42419	0.1412	-	-1.25956	0.3577	-	-2.63443	0.07635	-	-0.972775	0.2842	-	-11.1257	0.03175	Down	-1.00141	0.44225	-
TCONS_00019806	LOC_Os10g36000	0.40095	0.4248	-	0.715912	0.1479	-	1.6985	0.01305	Up	1.12101	0.09745	-	0.498218	0.2736	-	0.547353	0.23165	-	1.46237	0.0352	Up	0.422413	0.53285	-
TCONS_00019813	LOC_Os10g36110	9.70435	0.0102	Up	0	1	-	0	1	-	0	1	-	0.908982	0.3559	-	0.649103	0.5216	-	7.23126	1	-	0	1	-
TCONS_00019818	LOC_Os10g36170	-0.0631875	0.9626	-	-0.417598	0.7718	-	0.621858	0.6157	-	0.994272	0.44875	-	-0.962887	0.34825	-	-0.468345	0.62595	-	2.85355	0.0446	Up	3.40781	0.02675	Up
TCONS_00019847	LOC_Os10g36500	2.32934	0.1206	-	-0.274905	0.83985	-	-2.46917	0.2612	-	-1.39731	0.52615	-	-1.58832	0.04365	Down	-2.17196	0.0187	Down	-1.86146	0.44965	-	-0.644562	0.69325	-
TCONS_00019852	LOC_Os10g36580	-1.10759	0.111	-	1.27005	0.01895	Up	-0.684681	0.323	-	-0.361117	0.60845	-	-0.136815	0.8081	-	0.0267496	0.96105	-	-1.46563	0.04545	Down	-1.01699	0.13675	-
TCONS_00019860	LOC_Os10g36703	-0.245299	0.5957	-	0.0932238	0.8392	-	2.53475	0.001	Up	0.770055	0.2551	-	1.26302	0.00835	Up	0.912342	0.04935	-	1.78432	0.01185	Up	0.782134	0.2322	-
TCONS_00019861	LOC_Os10g36710	-0.586973	0.39295	-	-0.431932	0.5094	-	1.16065	0.0972	-	0.6564	0.34155	-	0.364567	0.4786	-	0.929656	0.07525	-	1.35185	0.05	Up	0.622194	0.37835	-
TCONS_00019870	LOC_Os10g36860	-0.123001	0.85045	-	-0.0706122	0.913	-	-2.13287	0.01955	Down	-1.18844	0.1331	-	-1.05471	0.06355	-	-1.57866	0.01325	Down	-1.99508	0.02875	Down	-1.45251	0.0959	-
TCONS_00019875	LOC_Os10g36924	0.369352	0.45565	-	0.0197287	0.96975	-	-2.05314	0.00595	Down	-0.402926	0.54455	-	-1.19822	0.0167	Down	-0.82471	0.0935	-	-2.30572	0.0073	Down	-0.35868	0.58635	-
TCONS_00019887	LOC_Os10g37230	0.111621	0.9104	-	0.435449	0.66755	-	2.66953	0.0042	Up	0.398469	0.6652	-	1.75282	0.00725	Up	0.35199	0.58825	-	2.38249	0.0038	Up	0.916806	0.24865	-
TCONS_00019896	LOC_Os10g37340	-0.560935	0.2514	-	0.159107	0.73075	-	2.18871	0.00935	Up	1.63866	0.0342	Up	1.70909	0.0016	Up	2.34879	5e-05	Up	1.57309	0.0508	-	1.53489	0.05095	-
TCONS_00019901	LOC_Os10g37420	0	1	-	0	1	-	9.73555	0.0566	-	0	1	-	9.41902	0.08695	-	0	1	-	11.2579	0.0439	Up	0	1	-
TCONS_00019908	LOC_Os10g37500	-0.559696	0.7814	-	0.0705844	0.97045	-	3.34459	0.03805	Up	1.36749	0.29445	-	1.97103	0.10055	-	1.07148	0.3665	-	2.54404	0.11855	-	0.955132	0.52415	-
TCONS_00019916	LOC_Os10g37630	-0.65457	0.20065	-	-0.333776	0.4867	-	1.59078	0.0157	Up	0.490014	0.4338	-	0.655578	0.16275	-	0.522239	0.2672	-	1.74213	0.0117	Up	0.57155	0.39455	-
TCONS_00019920	LOC_Os10g37660	0.233264	0.9061	-	-1.80099	0.4848	-	5.17155	0.309	-	2.66623	0.26485	-	4.38885	0.00675	Up	2.90568	0.0415	Up	7.21943	0.2944	-	3.83051	0.5113	-
TCONS_00019923	LOC_Os10g37660	1.18391	0.64225	-	0.240715	1	-	6.93916	0.4232	-	3.93149	0.36125	-	4.87277	0.0273	Up	3.00331	0.0969	-	6.59808	0.4284	-	3.38274	0.36285	-
TCONS_00019925	LOC_Os10g37660	-0.116106	0.8666	-	-0.40806	0.58045	-	5.11774	5e-05	Up	2.61099	0.0014	Up	3.95117	5e-05	Up	2.61681	5e-05	Up	5.30357	0.00015	Up	2.78115	0.0004	Up
TCONS_00019927	LOC_Os10g37670	1.96268	0.48335	-	-0.762042	0.5808	-	4.97001	0.1768	-	1.89622	0.3762	-	2.4702	0.01685	Up	1.53052	0.1083	-	5.67483	0.2517	-	3.01501	0.27605	-
TCONS_00019939	LOC_Os10g37770	0.569978	0.49325	-	-0.157653	0.86685	-	-1.12343	0.20515	-	-0.811639	0.35585	-	-0.965603	0.1114	-	-1.34572	0.03485	Down	-2.12058	0.04275	Down	-1.23107	0.16865	-
TCONS_00019962	LOC_Os10g38120	-1.75477	0.2901	-	-1.99386	0.227	-	2.04159	0.0992	-	1.00993	0.3942	-	3.73581	0.01265	Up	4.19411	0.01175	Up	2.64782	0.12895	-	2.34247	0.15275	-
TCONS_00019964	LOC_Os10g38140	2.06421	0.02685	Up	1.06883	0.2338	-	-2.86465	0.06765	-	-0.341932	0.70565	-	-1.28072	0.03105	Down	-0.423058	0.4416	-	-3.79354	0.02235	Down	-0.667477	0.40335	-
TCONS_00019981	LOC_Os10g38710	2.30622	0.0298	Up	0.667115	0.5746	-	-2.21823	0.11365	-	-0.873557	0.425	-	-1.33672	0.03465	Down	-2.61689	0.00095	Down	-3.04179	0.047	Down	-1.67005	0.1166	-
TCONS_00019986	LOC_Os10g38820	1.14319	0.386	-	0.768508	0.6136	-	2.33175	0.06585	-	0.00737927	0.9586	-	1.49739	0.0442	Up	-0.0375052	0.9615	-	2.26501	0.0333	Up	-0.0682882	0.9524	-
TCONS_00019989	LOC_Os10g38870	-0.527597	0.30715	-	0.167664	0.7284	-	0.564626	0.3784	-	1.1044	0.08865	-	-0.113674	0.81255	-	1.23309	0.0088	Up	0.197475	0.7689	-	0.831538	0.21865	-
TCONS_00019995	LOC_Os10g38890	9.67172	0.1031	-	7.82581	1	-	0.0417057	1	-	0	1	-	-0.355466	0.80625	-	-9.39493	0.04695	Down	-7.33559	1	-	-7.54351	1	-
TCONS_00020017	LOC_Os10g39030	0.0115783	0.98915	-	0.435464	0.5805	-	-2.56937	0.01625	Down	-0.530756	0.52225	-	-1.15612	0.06605	-	-1.13866	0.06935	-	-1.77161	0.04845	Down	-0.642151	0.40235	-
TCONS_00020021	LOC_Os10g39090	-0.299268	0.7897	-	-8.45416	0.1645	-	1.18839	0.2797	-	-9.03725	0.12365	-	1.76489	0.00975	Up	1.14136	0.08875	-	-3.22739	1	-	0.297628	1	-
TCONS_00020022	LOC_Os10g39090	-1.3155	1	-	11.0954	0.04735	Up	12.5069	0.04795	Up	12.1229	0.04795	Up	0	1	-	8.89029	0.23085	-	2.66723	0.0092	Up	1.43214	0.1408	-
TCONS_00020082	LOC_Os10g39820	9.37106	0.2231	-	11.1942	0.0993	-	11.0819	0.27615	-	11.4748	0.0363	Up	-8.17926	0.30745	-	-8.914	0.2719	-	-10.1954	0.24645	-	-0.625399	0.566	-
TCONS_00020090	LOC_Os10g39920	0.555978	0.63785	-	0.258919	0.8239	-	2.97697	0.21865	-	1.85848	0.3065	-	1.99523	0.0992	-	1.45831	0.22305	-	3.33368	0.03915	Up	2.24708	0.12525	-
TCONS_00020108	LOC_Os10g40020	-0.231469	0.9083	-	-9.73016	0.13205	-	-9.39045	0.1716	-	-0.245106	0.7441	-	-0.190944	0.90845	-	-9.30773	0.03855	Down	7.61107	1	-	-0.0425716	1	-
TCONS_00020132	LOC_Os10g40040	1.4835	0.4614	-	-8.97297	0.0817	-	5.8443	0.1346	-	2.66734	0.1612	-	4.2014	0.002	Up	2.52122	0.01225	Up	14.8949	5e-05	Up	11.1426	0.00035	Up
TCONS_00020147	LOC_Os10g40060	-1.92433	0.50945	-	0.694529	0.71595	-	-8.749	0.2324	-	-8.749	0.2395	-	0.36865	1	-	-7.0898	1	-	-9.34535	0.0445	Down	-9.50776	0.11565	-
TCONS_00020162	LOC_Os10g40140	0	1	-	0	1	-	8.96837	0.00455	Up	8.86298	0.00035	Up	4.67758	1	-	0	1	-	10.3045	0.0003	Up	7.29766	1	-
TCONS_00020163	LOC_Os10g40140	0	1	-	0	1	-	8.80054	0.0069	Up	0	1	-	0	1	-	0	1	-	9.32734	0.00765	Up	6.95492	1	-
TCONS_00020184	LOC_Os10g40460	-7.42094	1	-	-7.42094	1	-	0.58301	1	-	-7.07452	1	-	9.21505	0.0096	Up	0	1	-	7.56091	1	-	0	1	-
TCONS_00020185	LOC_Os10g40470	0.881722	0.64725	-	-8.01083	1	-	0.517757	1	-	-7.66338	1	-	0.771647	0.4918	-	-8.87361	0.00545	Down	9.985	0.00625	Up	6.49327	1	-
TCONS_00020186	LOC_Os10g40480	-1.82628	0.0884	-	-0.106768	0.9054	-	2.82242	0.0014	Up	0.834823	0.2998	-	2.57317	0.00085	Up	1.0217	0.1648	-	3.93543	0.00015	Up	2.2214	0.0081	Up
TCONS_00020187	LOC_Os10g40510	0.355713	0.5253	-	0.885035	0.10145	-	-14.8334	0.05765	-	-0.377679	0.6469	-	-0.866529	0.1474	-	-1.00409	0.0743	-	-3.07953	0.033	Down	-1.11433	0.163	-
TCONS_00020194	LOC_Os10g40550	0.0620246	0.9596	-	-9.79285	0.0932	-	3.85778	0.05995	-	1.81676	0.2475	-	3.25971	0.00165	Up	1.42302	0.1086	-	13.0238	0.0919	-	10.9618	0.0919	-
TCONS_00020196	LOC_Os10g40550	-1.23387	0.11265	-	-0.445261	0.48205	-	2.88875	0.004	Up	0.0751262	0.9323	-	0.570236	0.5846	-	-0.0447878	0.961	-	2.40425	0.06395	-	-0.104867	0.9086	-
TCONS_00020197	LOC_Os10g40550	1.59686	0.26635	-	0.305608	0.8479	-	2.87199	0.474	-	0.825189	0.6185	-	2.06661	0.009	Up	0.726989	0.3547	-	4.39901	0.04295	Up	1.03737	0.622	-
TCONS_00020205	LOC_Os10g40570	0.0779316	0.8759	-	-0.270157	0.58745	-	0.91456	0.20185	-	0.791007	0.2723	-	0.355103	0.4873	-	1.0709	0.0317	Up	0.79503	0.30685	-	0.755484	0.308	-
TCONS_00020212	LOC_Os10g40620	0.408189	0.5961	-	0.1145	0.8809	-	-1.38107	0.10825	-	-1.20053	0.1618	-	-0.874263	0.129	-	-0.809237	0.15315	-	-2.30535	0.02435	Down	-2.59057	0.01665	Down
TCONS_00020213	LOC_Os10g40650	-0.630083	0.279	-	-0.0815358	0.88645	-	2.33629	0.00735	Up	0.578034	0.44445	-	1.67754	0.00435	Up	0.577915	0.3247	-	1.45307	0.111	-	0.201336	0.80185	-
TCONS_00020215	LOC_Os10g40700	-0.23022	0.69575	-	0.116232	0.835	-	-1.99102	0.0146	Down	-0.00356805	0.99465	-	-0.673544	0.1915	-	-0.375518	0.4618	-	-1.36645	0.0647	-	-0.394953	0.56665	-
TCONS_00020217	LOC_Os10g40710	-0.14102	0.87725	-	0.504407	0.5498	-	-2.56031	0.05055	-	-0.290426	0.7276	-	-0.622229	0.33805	-	-0.590328	0.36525	-	-1.77922	0.04595	Down	-0.827148	0.2972	-
TCONS_00020219	LOC_Os10g40720	-0.812202	0.1883	-	-0.169054	0.7745	-	-3.70556	0.0025	Down	-0.732202	0.5187	-	-1.46248	0.0645	-	-0.503911	0.48915	-	-3.46663	0.0034	Down	-1.33795	0.2725	-
TCONS_00020220	LOC_Os10g40720	-0.594157	0.2237	-	-0.187661	0.6945	-	-4.29051	0.00105	Down	-0.588935	0.50965	-	-1.45198	0.01795	Down	-0.552915	0.34055	-	-4.28266	0.0011	Down	-0.962768	0.2657	-
TCONS_00020226	LOC_Os10g40740	0.724594	0.26065	-	-0.0352524	0.95955	-	-1.58991	0.12055	-	-0.590671	0.53215	-	-0.940305	0.1159	-	-1.26428	0.03675	Down	-2.99077	0.0141	Down	-1.09655	0.2382	-
TCONS_00020254	LOC_Os10g40934	-1.23555	0.0274	Down	-1.28702	0.01945	Down	-0.308045	0.77595	-	-0.0520595	0.9708	-	-1.26392	0.11	-	0.690586	0.3461	-	0.368304	0.76825	-	0.757626	0.5175	-
TCONS_00020300	LOC_Os10g41200	0.122123	0.78075	-	0.206425	0.62415	-	1.59142	0.04	Up	0.578886	0.4347	-	0.695808	0.19825	-	0.445381	0.4059	-	1.50443	0.08265	-	0.721375	0.3761	-
TCONS_00020328	LOC_Os10g41420	-0.531371	0.5714	-	0.175374	0.84275	-	2.37784	0.0046	Up	0.831695	0.3019	-	1.3818	0.02405	Up	0.345846	0.5711	-	1.04282	0.1803	-	0.507646	0.5266	-
TCONS_00020333	LOC_Os10g41480	-0.719014	0.5944	-	-0.00621747	0.9904	-	2.77239	0.0117	Up	1.11896	0.28585	-	1.59855	0.0585	-	1.01912	0.22105	-	2.90244	0.00755	Up	1.12222	0.26925	-
TCONS_00020338	LOC_Os10g41550	0.557734	0.3789	-	-0.430231	0.5393	-	2.66246	0.0301	Up	1.33841	0.212	-	1.45332	0.039	Up	0.834813	0.2135	-	2.62131	0.01255	Up	1.44635	0.148	-
TCONS_00020346	LOC_Os10g41580	-0.274532	0.81065	-	-0.553177	0.67395	-	2.03365	0.04015	Up	1.28541	0.2098	-	1.46879	0.0455	Up	1.0341	0.15525	-	3.37266	0.00325	Up	2.13848	0.04025	Up
TCONS_00020361	LOC_Os10g41760	8.51333	0.23265	-	0	1	-	13.2877	0.1084	-	0	1	-	4.5618	0.0239	Up	2.24712	0.1072	-	13.274	0.1134	-	8.59028	0.13395	-
TCONS_00020380	LOC_Os10g41870	0.456381	0.78755	-	-8.88907	0.06455	-	-8.61479	0.09865	-	-8.58698	0.03825	Down	-1.22919	0.36685	-	-1.0961	0.47985	-	7.30977	1	-	-0.0801199	1	-
TCONS_00020421	LOC_Os10g42260	0	1	-	0	1	-	10.2	0.00015	Up	6.79726	1	-	8.87853	0.00135	Up	5.72047	1	-	10.217	0.00025	Up	5.7595	1	-
TCONS_00020422	LOC_Os10g42270	7.31505	1	-	9.49302	0.01365	Up	8.93491	0.0288	Up	7.76464	1	-	1.18184	0.5186	-	0.402185	1	-	0.627383	0.68075	-	-2.54876	0.1372	-
TCONS_00020426	LOC_Os10g42299	-12.323	0.0641	-	0.822627	0.4001	-	-0.806826	0.66335	-	-8.19068	0.2372	-	11.3594	0.04255	Up	0.734824	1	-	-3.63519	0.1928	-	-0.228647	0.8829	-
TCONS_00020430	LOC_Os10g42299	-9.7666	0.21225	-	-9.7666	0.19515	-	5.66523	0.13675	-	5.11055	0.1427	-	13.5098	0.0856	-	14.6153	0.0856	-	14.617	0.04215	Up	14.4069	0.04215	Up
TCONS_00020474	LOC_Os10g42630	-1.1781	0.1951	-	-8.16714	0.2485	-	-8.62809	0.23905	-	0.204632	0.8485	-	0.597118	0.5272	-	1.97043	0.027	Up	7.7191	0.2575	-	7.94498	0.25335	-
TCONS_00020475	LOC_Os10g42630	0.107207	0.8633	-	0.538477	0.34865	-	1.83166	0.0294	Up	0.628166	0.48745	-	0.363005	0.5091	-	-0.476674	0.4635	-	0.850992	0.24985	-	-0.227856	0.7607	-
TCONS_00020505	LOC_Os10g42780	0.265996	0.5557	-	-0.233079	0.60815	-	-2.85088	0.00445	Down	-0.759488	0.38105	-	-1.27383	0.02535	Down	-0.459373	0.4205	-	-2.38893	0.01735	Down	-0.415839	0.63105	-
TCONS_00020521	LOC_Os10g42930	8.90309	0.02175	Up	9.02054	0.0189	Up	7.16698	1	-	7.55548	1	-	-1.2011	0.3983	-	-1.38141	0.35235	-	-8.73219	0.0303	Down	-8.73219	0.0303	Down
TCONS_00020540	LOC_Os10g43060	-1.15101	0.01125	Down	-0.261144	0.5361	-	2.19382	0.0031	Up	0.6249	0.3426	-	1.53359	0.0007	Up	0.740404	0.0991	-	1.70283	0.0226	Up	0.574047	0.3943	-
TCONS_00020552	XLOC_010327	-13.3797	5e-05	Down	-0.158148	0.89885	-	2.13448	0.01585	Up	0.869913	0.3163	-	0	1	-	0	1	-	1.23114	0.1716	-	0.878213	0.31595	-
TCONS_00020553	XLOC_010328	-10.2516	0.00375	Down	-1.89487	0.26205	-	2.8666	0.0349	Up	1.33072	0.28635	-	0	1	-	6.05818	1	-	3.92474	0.0911	-	1.98379	0.22695	-
TCONS_00020554	XLOC_010329	-4.09105	0.17715	-	-2.00059	0.2162	-	2.11374	0.04155	Up	0.81172	0.45375	-	0.97712	0.55875	-	1.11425	0.4115	-	3.22043	0.0399	Up	1.24676	0.34665	-
TCONS_00020555	XLOC_010330	16.2892	0.00655	Up	15.7528	0.0189	Up	0	1	-	13.0877	0.03	Up	-0.424173	0.66655	-	0.149742	0.88	-	1.05704	0.48755	-	0.95192	0.57125	-
TCONS_00020556	XLOC_010331	9.91293	0.00555	Up	0	1	-	0	1	-	0	1	-	-0.582624	0.5629	-	-0.477951	0.61995	-	0	1	-	0	1	-
TCONS_00020557	XLOC_010332	0	1	-	0	1	-	9.22201	0.0058	Up	6.8217	1	-	9.79323	5e-05	Up	8.02735	1	-	9.65783	0.0009	Up	7.40371	1	-
TCONS_00020559	XLOC_010334	-7.74396	1	-	-7.74396	1	-	1.59785	0.27935	-	4.25462	0.08165	-	0	1	-	8.28259	0.0592	-	0	1	-	10.1982	0.0121	Up
TCONS_00020562	XLOC_010337	13.9922	0.00095	Up	0	1	-	0	1	-	0	1	-	-1.00529	0.23505	-	-0.514945	0.50985	-	0	1	-	0	1	-
TCONS_00020564	XLOC_010339	-0.747962	0.09355	-	1.04523	0.012	Up	0.0396295	0.95325	-	-0.588979	0.383	-	0.651661	0.1582	-	-0.102735	0.8243	-	-0.279788	0.68125	-	0.426093	0.5514	-
TCONS_00020569	XLOC_010344	12.852	0.00555	Up	0	1	-	0	1	-	0	1	-	0.102509	0.9129	-	-0.979979	0.3505	-	0	1	-	0	1	-
TCONS_00020570	XLOC_010345	11.115	0.0097	Up	0	1	-	0	1	-	0	1	-	-1.04165	0.34615	-	-0.223865	0.8257	-	0	1	-	0	1	-
TCONS_00020571	XLOC_010346	16.1232	0.01235	Up	0	1	-	0	1	-	0	1	-	-2.94812	0.17955	-	-3.07227	0.1295	-	0	1	-	0	1	-
TCONS_00020574	XLOC_010349	0	1	-	0	1	-	10.6154	0.00035	Up	8.11116	1	-	8.18448	1	-	6.01731	1	-	10.3333	0.00045	Up	7.69721	1	-
TCONS_00020575	XLOC_010350	11.5322	5e-05	Up	9.93431	0.0001	Up	0	1	-	5.70035	1	-	-0.60097	0.3237	-	-0.338146	0.5776	-	0.17359	0.8481	-	0.0920829	0.91845	-
TCONS_00020581	XLOC_010356	-0.410997	0.7961	-	-11.2249	0.00755	Down	5.18954	0.01735	Up	3.57204	0.0251	Up	5.06612	0.0025	Up	5.13785	0.0025	Up	13.6677	5e-05	Up	11.3888	0.0044	Up
TCONS_00020582	XLOC_010357	11.6181	0.10985	-	0	1	-	14.0066	0.01115	Up	13.7632	0.0171	Up	2.0319	0.2903	-	2.46772	0.2527	-	12.7608	0.0563	-	12.083	0.08005	-
TCONS_00020583	XLOC_010358	10.395	0.0097	Up	0	1	-	0	1	-	8.29196	1	-	-1.44253	0.2553	-	-2.20881	0.1664	-	0	1	-	0	1	-
TCONS_00020587	XLOC_010362	0	1	-	0	1	-	0	1	-	0	1	-	7.11046	1	-	10.6166	5e-05	Up	0	1	-	0	1	-
TCONS_00020590	XLOC_010365	17.3868	0.02175	Up	0	1	-	0	1	-	0	1	-	-0.481352	0.70505	-	-1.59491	0.25865	-	0	1	-	0	1	-
TCONS_00020591	XLOC_010366	-9.08696	0.00865	Down	-1.88842	0.3326	-	4.78869	0.0329	Up	2.33182	0.1053	-	0	1	-	0	1	-	5.11978	0.17385	-	3.4639	0.17825	-
TCONS_00020593	XLOC_010368	0	1	-	0	1	-	0	1	-	0	1	-	9.07696	0.0486	Up	9.89426	0.01235	Up	10.1555	0.0345	Up	12.0072	0.00075	Up
TCONS_00020594	XLOC_010369	0	1	-	9.89222	0.08595	-	0	1	-	0	1	-	10.4516	0.0048	Up	9.94871	0.01235	Up	-9.60611	0.0552	-	2.36281	0.1616	-
TCONS_00020595	XLOC_010370	8.43536	0.0097	Up	0	1	-	0	1	-	0	1	-	2.15438	0.0364	Up	0.261394	0.8034	-	0	1	-	0	1	-
TCONS_00020597	XLOC_010372	8.85882	0.01685	Up	0	1	-	0	1	-	0	1	-	1.95655	0.0872	-	-0.0328599	0.9122	-	0	1	-	0	1	-
TCONS_00020598	XLOC_010373	9.37801	0.01685	Up	0	1	-	0	1	-	0	1	-	1.46687	0.17355	-	0.184497	0.88145	-	0	1	-	0	1	-
TCONS_00020606	XLOC_010381	0	1	-	12.8924	0.00535	Up	0	1	-	0	1	-	0	1	-	0	1	-	-12.606	0.007	Down	-12.606	0.007	Down
TCONS_00020609	XLOC_010384	9.89204	0.0102	Up	0	1	-	0	1	-	6.92026	1	-	-1.89452	0.19805	-	-9.87312	0.0022	Down	0	1	-	0	1	-
TCONS_00020610	XLOC_010385	0	1	-	0	1	-	0	1	-	8.69465	0.0904	-	11.0632	0.00035	Up	7.56568	1	-	0	1	-	0	1	-
TCONS_00020612	XLOC_010387	0	1	-	0	1	-	6.16157	1	-	0	1	-	9.42363	0.0002	Up	8.01973	1	-	0	1	-	0	1	-
TCONS_00020613	XLOC_010388	9.20087	0.01235	Up	0	1	-	0	1	-	0	1	-	-0.432726	0.6864	-	-9.18197	0.0017	Down	0	1	-	0	1	-
TCONS_00020615	XLOC_010390	12.4189	0.0097	Up	0	1	-	0	1	-	0	1	-	-0.0764162	0.9376	-	-1.24904	0.29905	-	0	1	-	0	1	-
TCONS_00020616	XLOC_010391	0	1	-	6.94356	1	-	9.32434	0.0164	Up	7.73213	1	-	10.1156	0.00035	Up	6.62301	1	-	3.76423	0.08885	-	1.64883	1	-
TCONS_00020621	XLOC_010396	12.4684	0.0009	Up	0	1	-	0	1	-	0	1	-	0.468264	0.5235	-	0.37233	0.6112	-	0	1	-	0	1	-
TCONS_00020622	XLOC_010397	6.78854	1	-	0	1	-	10.6604	0.00015	Up	7.26089	1	-	1.14491	1	-	0.379617	1	-	9.1022	0.013	Up	0	1	-
TCONS_00020651	LOC_Os11g01140	-0.369804	0.53305	-	-1.17448	0.0765	-	-2.28811	0.0073	Down	-1.55779	0.0723	-	-2.17706	0.00915	Down	-2.29102	0.00915	Down	-1.46046	0.11765	-	-1.00291	0.27705	-
TCONS_00020658	LOC_Os11g01170	0.211541	0.74465	-	-2.3697	0.03565	Down	-0.483921	0.5032	-	-0.0992926	0.88675	-	-0.178262	0.7305	-	-0.0522374	0.916	-	0.31602	0.7269	-	0.482347	0.6057	-
TCONS_00020668	LOC_Os11g01280	-0.329772	0.56565	-	-1.73579	0.0262	Down	-0.0163135	0.98095	-	0.00539711	0.99285	-	-0.210679	0.6782	-	0.279946	0.57255	-	-0.429189	0.59505	-	0.00132152	0.99455	-
TCONS_00020673	LOC_Os11g01330	-0.600889	0.16095	-	-0.22315	0.6046	-	-1.93394	0.02105	Down	-0.727369	0.3447	-	-0.880429	0.0921	-	-0.643397	0.21395	-	-1.29623	0.1239	-	-0.673831	0.4012	-
TCONS_00020679	LOC_Os11g01380	-0.462324	0.20835	-	-1.49161	0.0004	Down	0.124361	0.8641	-	-0.244456	0.7304	-	-0.144193	0.74365	-	-0.205934	0.64705	-	0.335385	0.6425	-	-0.0691243	0.92	-
TCONS_00020696	LOC_Os11g01540	0.201738	0.8601	-	-9.21648	0.02125	Down	0.89954	0.4614	-	-5.66727	0.2463	-	-1.20154	0.29085	-	-3.90343	0.2584	-	9.4138	0.03135	Up	7.8913	1	-
TCONS_00020699	LOC_Os11g01570	0.0494677	0.9263	-	0.555084	0.27905	-	-2.52906	0.002	Down	-0.763815	0.27	-	-0.755655	0.13255	-	-0.828164	0.09535	-	-2.36791	0.00165	Down	-1.67272	0.01885	Down
TCONS_00020700	LOC_Os11g01590	0.0503417	0.93835	-	-0.304295	0.6569	-	-2.61148	0.0497	Down	-1.13957	0.2074	-	-1.28277	0.05585	-	-1.38923	0.03815	Down	-1.33716	0.20465	-	-0.99976	0.3406	-
TCONS_00020714	LOC_Os11g01780	0.00833512	0.98525	-	-0.10246	0.8211	-	-2.35595	0.0308	Down	-1.13675	0.1835	-	-1.15847	0.0249	Down	-1.14227	0.0324	Down	-1.95248	0.0188	Down	-1.05159	0.16245	-
TCONS_00020741	LOC_Os11g02100	0.0992572	0.84855	-	-1.54423	0.0188	Down	-3.48971	0.00065	Down	2.0117	0.0038	Up	-1.66029	0.00305	Down	0.107768	0.81075	-	-3.94336	0.00325	Down	1.70847	0.02105	Up
TCONS_00020742	LOC_Os11g02130	0.391389	0.78325	-	1.3938	0.26225	-	3.66274	0.01315	Up	2.51111	0.05195	-	2.72877	0.00345	Up	2.51118	0.0061	Up	2.92429	0.0022	Up	1.9407	0.0255	Up
TCONS_00020743	LOC_Os11g02130	9.43812	0.16355	-	0	1	-	9.63721	0.32345	-	6.93794	1	-	0.572113	0.72475	-	-9.03948	0.0393	Down	0	1	-	7.1582	1	-
TCONS_00020768	LOC_Os11g02290	-0.992155	0.5859	-	2.09852	0.2036	-	4.64039	0.0329	Up	1.14154	0.43665	-	2.84607	0.02935	Up	1.87919	0.11015	-	3.92614	0.0012	Up	1.5552	0.1159	-
TCONS_00020776	LOC_Os11g02369	-0.630327	0.13715	-	0.585742	0.13395	-	-1.67938	0.04535	Down	-0.205911	0.79835	-	-1.02798	0.09125	-	-0.377321	0.5518	-	-2.06034	0.0216	Down	-0.696844	0.4348	-
TCONS_00020778	LOC_Os11g02379	3.90558	0.0171	Up	-4.96087	0.24225	-	0.637156	0.55775	-	0.754521	0.48515	-	0.232977	0.6338	-	0.198718	0.684	-	3.60164	0.094	-	2.61446	1	-
TCONS_00020779	LOC_Os11g02389	-1.00535	0.00655	Down	-0.391703	0.2808	-	-0.24727	0.7484	-	0.28057	0.7274	-	-0.292884	0.51785	-	0.476538	0.30775	-	0.567389	0.4813	-	0.4461	0.58315	-
TCONS_00020787	LOC_Os11g02400	-0.437929	0.26415	-	-0.0517711	0.8864	-	-1.74192	0.0149	Down	-0.0504482	0.9375	-	-1.30946	0.00575	Down	-0.980454	0.0362	-	-0.877079	0.2051	-	-0.0141603	0.98505	-
TCONS_00020790	LOC_Os11g02424	0.478755	0.24075	-	0.0842425	0.8434	-	-1.07729	0.09025	-	-0.109527	0.8595	-	-1.00718	0.0273	Down	-0.676338	0.13835	-	-2.36177	0.00175	Down	-0.509451	0.4523	-
TCONS_00020799	LOC_Os11g02570	-2.09694	0.4395	-	-8.77327	0.03725	Down	0.0515405	0.97035	-	-0.872132	1	-	-3.27442	1	-	1.93503	0.32425	-	4.42045	1	-	7.89371	1	-
TCONS_00020859	LOC_Os11g03240	-1.09422	0.4737	-	-10.603	0.09335	-	-0.816533	0.42265	-	-10.193	0.0417	Down	-9.31917	0.0386	Down	-9.40061	0.02955	Down	0.00144971	1	-	0.000562204	1	-
TCONS_00020863	LOC_Os11g03290	0.303165	0.57965	-	-0.0555117	0.9212	-	-2.7428	0.0069	Down	-1.53831	0.0582	-	-1.60108	0.00575	Down	-2.2522	0.0008	Down	-4.02435	0.0079	Down	-1.54042	0.0583	-
TCONS_00020865	LOC_Os11g03300	-1.42959	0.0293	Down	-0.560576	0.3055	-	3.25894	0.0009	Up	1.9644	0.0232	Up	2.52933	5e-05	Up	1.70495	0.00795	Up	3.6098	0.0005	Up	2.32106	0.00725	Up
TCONS_00020866	LOC_Os11g03300	-0.289046	0.73	-	-0.895846	0.35495	-	3.25684	0.1007	-	2.23682	0.1374	-	0.791375	0.34015	-	1.65423	0.01905	Up	4.3041	0.01615	Up	3.20939	0.0459	Up
TCONS_00020876	LOC_Os11g03390	0.287431	0.57175	-	0.0406262	0.93845	-	-3.03865	0.00325	Down	-0.483772	0.48515	-	-1.23458	0.0165	Down	-0.754335	0.12725	-	-3.74149	0.00085	Down	-0.629483	0.349	-
TCONS_00020897	LOC_Os11g03690	-1.64404	0.49415	-	-9.33767	0.0949	-	-0.563806	0.7745	-	-1.37922	0.5223	-	-7.67467	1	-	-7.67467	1	-	-0.055485	1	-	9.04857	0.04935	Up
TCONS_00020941	LOC_Os11g03820	-1.03431	0.0236	Down	-1.5071	0.0029	Down	0.162394	0.81205	-	0.544104	0.43005	-	-1.11739	0.0263	Down	0.760221	0.10185	-	0.16691	0.7998	-	0.76489	0.25	-
TCONS_00020950	LOC_Os11g03970	-0.483645	0.32585	-	-0.287513	0.5502	-	0.861931	0.24975	-	0.812721	0.27655	-	0.897411	0.07045	-	1.0818	0.0337	Up	1.40006	0.0635	-	0.840118	0.2722	-
TCONS_00020971	LOC_Os11g04350	-1.022	0.3524	-	0.125331	0.90565	-	-1.31296	0.2043	-	-0.876933	0.39615	-	-0.408965	0.57435	-	-1.08083	0.1749	-	-2.36275	0.02725	Down	-0.760804	0.37625	-
TCONS_00020988	LOC_Os11g04520	-1.04539	0.36735	-	-1.58417	0.2801	-	0.486287	0.66665	-	-0.0583959	0.95895	-	0.441262	0.70125	-	2.31407	0.03125	Up	1.73249	0.31165	-	1.42852	0.35305	-
TCONS_00021009	LOC_Os11g04680	0.878068	0.58255	-	2.27122	0.20375	-	1.585	0.2577	-	0.475963	0.7759	-	0.392328	0.6842	-	2.84495	0.00825	Up	-0.466047	0.681	-	0.319577	0.7714	-
TCONS_00021015	LOC_Os11g04770	8.82951	0.0312	Up	6.88354	1	-	8.32484	1	-	6.70507	1	-	-1.00093	0.41555	-	-1.20349	0.4072	-	0.632692	1	-	-6.60118	1	-
TCONS_00021021	LOC_Os11g04890	9.44746	5e-05	Up	0	1	-	0	1	-	0	1	-	-0.0908553	0.91105	-	-0.181149	0.8199	-	0	1	-	0	1	-
TCONS_00021030	LOC_Os11g04990	-0.541265	0.3703	-	-1.71824	0.03635	Down	2.51825	0.0081	Up	2.302	0.014	Up	0.777945	0.187	-	2.87178	5e-05	Up	3.96447	0.0015	Up	2.99455	0.00895	Up
TCONS_00021049	LOC_Os11g05170	9.53019	0.0833	-	7.76824	1	-	10.9955	0.0058	Up	8.61081	0.0904	-	0.609975	0.60185	-	1.51951	0.22215	-	4.3207	0.0755	-	0.956907	1	-
TCONS_00021097	LOC_Os11g05540	-0.197229	0.73045	-	-0.0252354	0.96785	-	-2.20116	0.0135	Down	-0.765206	0.2894	-	-0.948177	0.09035	-	-0.651751	0.23285	-	-2.38713	0.01095	Down	-0.893539	0.2285	-
TCONS_00021106	LOC_Os11g05556	0.0593137	0.8883	-	-0.157072	0.71185	-	-1.46114	0.04145	Down	-0.777846	0.2513	-	-0.715355	0.1187	-	-0.844725	0.0761	-	-1.20906	0.0732	-	-0.736014	0.2644	-
TCONS_00021111	LOC_Os11g05640	8.35149	0.3264	-	8.34317	0.16075	-	12.5613	0.14065	-	10.0567	0.1422	-	3.41624	0.04725	Up	1.81977	0.19205	-	4.91399	0.0499	Up	0.995744	0.6185	-
TCONS_00021112	LOC_Os11g05640	-1.33385	0.4484	-	-1.99537	0.3418	-	3.50252	0.023	Up	-0.069206	1	-	2.38398	0.24705	-	1.56658	0.41555	-	5.35638	0.2415	-	2.33283	0.38485	-
TCONS_00021151	LOC_Os11g05990	0.588123	0.8255	-	-8.14933	1	-	3.54478	0.34155	-	2.0172	0.45995	-	1.49102	0.64525	-	1.68522	0.61685	-	9.05668	0.0288	Up	7.489	1	-
TCONS_00021164	LOC_Os11g06150	0.297275	1	-	0.332225	1	-	12.1797	0.03155	Up	11.5123	0.26555	-	-0.096982	1	-	10.9459	0.061	-	-0.282839	1	-	13.5908	0.05315	-
TCONS_00021165	LOC_Os11g06150	-0.0302843	0.9786	-	-1.07315	0.3734	-	-0.305846	0.7786	-	2.43126	0.00915	Up	0.13162	0.8452	-	0.692839	0.31175	-	1.41465	0.1547	-	1.23101	0.33545	-
TCONS_00021167	LOC_Os11g06170	0.309793	0.58155	-	0.748659	0.16965	-	1.58956	0.03225	Up	0.324035	0.65485	-	0.898419	0.0898	-	0.609095	0.2369	-	0.881635	0.2345	-	0.225316	0.74415	-
TCONS_00021196	LOC_Os11g06290	7.52593	1	-	9.86754	0.03595	Up	0.358168	1	-	0.147817	1	-	-7.20264	1	-	-3.46244	1	-	-0.0820673	0.94975	-	0.235679	0.84435	-
TCONS_00021209	LOC_Os11g06390	-15.3366	0.0274	Down	-15.3366	0.01105	Down	-0.557889	0.5271	-	-0.981746	0.57295	-	0	1	-	0	1	-	0	1	-	10.4902	0.03215	Up
TCONS_00021258	LOC_Os11g06880	0.312022	1	-	-0.0558415	1	-	-0.168029	1	-	-0.158011	1	-	-0.444021	1	-	-0.335085	1	-	10.6012	0.038	Up	0.0258771	1	-
TCONS_00021290	LOC_Os11g07120	8.98255	5e-05	Up	9.22907	5e-05	Up	0	1	-	0	1	-	-8.96407	0.1048	-	-0.651531	0.6748	-	-0.891293	0.67365	-	-0.756357	0.5113	-
TCONS_00021291	LOC_Os11g07100	11.1416	5e-05	Up	11.5217	5e-05	Up	0	1	-	6.88667	1	-	-0.883776	0.3324	-	0.636177	0.4491	-	-0.00772718	0.9935	-	-0.0763985	0.9426	-
TCONS_00021293	LOC_Os11g07120	10.4453	5e-05	Up	0	1	-	0	1	-	0.191088	1	-	-7.59301	0.24365	-	-0.689581	0.6834	-	9.43396	0.08835	-	10.0552	0.0884	-
TCONS_00021294	LOC_Os11g07120	12.15	5e-05	Up	11.2456	5e-05	Up	0	1	-	7.53879	1	-	-1.09271	0.12785	-	-0.159601	0.8252	-	-1.68196	0.27805	-	-0.437567	0.7595	-
TCONS_00021305	LOC_Os11g07140	-11.3442	5e-05	Down	-11.3442	5e-05	Down	-4.78622	0.03565	Down	-0.936156	0.27395	-	0	1	-	0	1	-	0	1	-	0	1	-
TCONS_00021314	LOC_Os11g07200	-2.02298	0.032	Down	0.160022	0.7928	-	-10.8296	0.0629	-	-1.14032	0.16085	-	-1.44046	0.03685	Down	-1.16308	0.09255	-	-3.5141	0.0034	Down	-1.55798	0.0509	-
TCONS_00021346	LOC_Os11g07510	9.26248	0.0457	Up	7.66566	1	-	-0.241092	1	-	-0.241092	1	-	-2.2093	0.30495	-	-2.30752	0.2808	-	-4.63906	1	-	1.02244	0.55605	-
TCONS_00021369	LOC_Os11g07860	0	1	-	10.9488	0.0009	Up	0	1	-	6.11919	1	-	0	1	-	0	1	-	-10.6642	0.0961	-	-10.6642	0.1	-
TCONS_00021387	LOC_Os11g07911	1.83179	0.2728	-	-0.580323	0.79115	-	7.27555	0.08675	-	2.65527	0.12235	-	4.87143	0.0001	Up	2.23984	0.0123	Up	8.35557	0.1123	-	2.98691	0.12735	-
TCONS_00021391	LOC_Os11g07916	-0.605321	0.17	-	-0.195834	0.659	-	1.56823	0.0488	Up	0.625248	0.4158	-	1.2564	0.01295	Up	1.24028	0.01485	Up	1.77105	0.0483	Up	0.50094	0.55225	-
TCONS_00021393	LOC_Os11g07930	0.25392	0.8418	-	-1.02043	0.5403	-	2.51928	0.1219	-	0.74845	0.6734	-	2.07066	0.0473	Up	0.670547	0.5285	-	3.48489	0.1748	-	1.4993	0.37435	-
TCONS_00021402	LOC_Os11g08090	0.421617	1	-	0.688627	0.1836	-	-1.41667	0.1382	-	0.136549	0.8657	-	-1.51043	1	-	-2.18802	1	-	-2.07343	0.0241	Down	-0.89589	0.22135	-
TCONS_00021403	LOC_Os11g08100	-1.3129	0.0115	Down	-0.795559	0.0722	-	2.33503	0.0023	Up	0.858904	0.1988	-	1.45369	0.00815	Up	1.59425	0.0031	Up	2.02127	0.004	Up	0.97899	0.1407	-
TCONS_00021415	LOC_Os11g08200	0.773357	1	-	1.95385	0.2435	-	3.25529	0.05235	-	1.42837	1	-	1.61679	0.03875	Up	0.559525	0.46595	-	0.545382	0.56545	-	-0.650036	0.52895	-
TCONS_00021427	LOC_Os11g08300	-0.653193	1	-	-6.7458	1	-	-6.40452	1	-	-6.40452	1	-	-6.07395	1	-	1.93627	1	-	9.03445	0.0261	Up	6.47122	1	-
TCONS_00021429	LOC_Os11g08300	0	1	-	0	1	-	10.4066	0.0156	Up	0	1	-	0	1	-	0	1	-	0	1	-	0	1	-
TCONS_00021435	LOC_Os11g08370	-0.469381	0.5567	-	-0.495813	0.5365	-	1.54711	0.03875	Up	0.402288	0.5857	-	0.392842	0.4752	-	0.465009	0.40185	-	1.18712	0.11125	-	0.559273	0.46635	-
TCONS_00021448	LOC_Os11g08569	-0.537046	0.2398	-	-1.71884	0.00185	Down	-1.62183	0.0409	Down	-0.395922	0.5576	-	-1.02049	0.0565	-	-0.325115	0.51075	-	-4.49769	0.0184	Down	-1.09921	0.1919	-
TCONS_00021489	LOC_Os11g09010	0.141795	0.82465	-	0.382017	0.53745	-	2.65633	0.00285	Up	1.09202	0.1852	-	1.5458	0.00395	Up	1.30263	0.01405	Up	1.93325	0.02075	Up	1.31355	0.10145	-
TCONS_00021493	LOC_Os11g09020	-0.00226568	0.9971	-	-0.526046	0.50305	-	2.60528	0.0013	Up	1.39146	0.06005	-	1.72783	0.0016	Up	1.4811	0.00675	Up	3.25814	0.0001	Up	1.45937	0.05385	-
TCONS_00021518	LOC_Os11g09418	-8.87473	0.06385	-	-0.690393	0.641	-	-8.60807	0.0448	Down	-6.97676	0.11755	-	6.93603	1	-	8.4075	0.11295	-	-0.612228	1	-	-8.04705	1	-
TCONS_00021547	LOC_Os11g09979	15.3926	5e-05	Up	10.5191	5e-05	Up	0	1	-	0	1	-	-0.580002	0.2479	-	-0.382132	0.44315	-	1.81742	0.0625	-	0.290203	0.78	-
TCONS_00021583	LOC_Os11g10320	0.648273	0.1726	-	-0.0145732	0.97585	-	-2.78878	0.0009	Down	-1.06818	0.1219	-	-1.67327	0.00155	Down	-2.54141	5e-05	Down	-1.95712	0.00805	Down	-1.51797	0.04235	Down
TCONS_00021589	LOC_Os11g10590	-0.375038	0.63035	-	-1.11217	0.17455	-	2.7073	0.00055	Up	1.15666	0.109	-	2.631	5e-05	Up	1.25511	0.02625	Up	3.66953	5e-05	Up	2.27213	0.0061	Up
TCONS_00021591	LOC_Os11g10600	8.94416	0.0153	Up	8.56001	0.11985	-	0	1	-	0	1	-	0.870917	0.506	-	-0.623303	0.69415	-	2.12944	0.2525	-	1.008	0.60935	-
TCONS_00021604	LOC_Os11g10870	0	1	-	13.6252	5e-05	Up	0	1	-	9.15955	0.0085	Up	6.19564	1	-	7.01655	1	-	-2.9753	0.01035	Down	-1.84306	0.07435	-
TCONS_00021615	LOC_Os11g10980	-1.37389	0.0598	-	-1.05346	0.1102	-	1.8529	0.0308	Up	0.833476	0.3118	-	1.55488	0.0209	Up	1.06451	0.1049	-	2.80357	0.0025	Up	1.04903	0.2131	-
TCONS_00021648	LOC_Os11g11340	-1.11842	0.5139	-	1.31683	0.38435	-	-7.67538	1	-	-8.04412	1	-	-6.276	1	-	2.06411	0.1629	-	-9.49145	0.0375	Down	-0.736657	0.55675	-
TCONS_00021670	LOC_Os11g11650	4.06976	0.02565	Up	4.38274	0.0225	Up	-6.25268	1	-	0.693037	1	-	-0.00759226	0.99275	-	-0.621606	0.3326	-	-0.759035	0.34015	-	-1.08648	0.2137	-
TCONS_00021677	XLOC_010902	9.8931	5e-05	Up	0	1	-	0	1	-	0	1	-	-0.316308	0.6279	-	-0.321439	0.625	-	0	1	-	0	1	-
TCONS_00021680	LOC_Os11g11780	-2.64869	0.28415	-	-2.63803	0.12755	-	-2.19841	0.04855	Down	-4.37033	0.2441	-	-0.973332	1	-	-0.430632	1	-	-1.25644	1	-	1.05578	0.4349	-
TCONS_00021698	LOC_Os11g11940	-5.68402	0.02015	Down	-5.32329	0.0111	Down	0.327475	0.61545	-	-0.169925	0.7995	-	-2.45066	0.3221	-	-1.42923	0.42275	-	-1.70173	1	-	-0.883013	1	-
TCONS_00021739	LOC_Os11g12340	14.058	0.0408	Up	14.655	0.0408	Up	0	1	-	10.6981	0.07885	-	-1.05175	0.1499	-	-1.07822	0.1168	-	-2.40164	0.1601	-	-1.37337	0.20845	-
TCONS_00021809	LOC_Os11g13890	0.247715	0.65995	-	-0.0917285	0.8721	-	-3.87103	0.0052	Down	-0.815536	0.4261	-	-1.22221	0.1057	-	-0.784973	0.28925	-	-3.40041	0.0057	Down	-1.16701	0.35945	-
TCONS_00021811	LOC_Os11g13890	0.862393	0.1243	-	0.59931	0.2757	-	-2.74609	0.02095	Down	-0.541539	0.62195	-	-1.16849	0.0759	-	-0.95204	0.15845	-	-3.65276	0.001	Down	-0.223621	0.7993	-
TCONS_00021819	LOC_Os11g14050	-0.0298103	0.97095	-	0.650339	0.40915	-	-0.99679	0.3387	-	-1.34535	0.2139	-	-10.618	0.08045	-	-2.27513	0.0339	Down	-1.9329	0.076	-	-10.9306	0.07855	-
TCONS_00021858	LOC_Os11g14220	15.8078	0.0063	Up	4.48078	1	-	0	1	-	0	1	-	-0.933168	0.5284	-	-2.15135	0.41335	-	10.5931	0.4665	-	10.2724	0.38405	-
TCONS_00021870	LOC_Os11g14380	-4.16491	0.0014	Down	-0.552821	0.23605	-	0.847216	0.2083	-	0.086195	0.8874	-	-3.78827	0.2438	-	0.700842	0.3581	-	0.0260648	0.9702	-	-0.389562	0.57305	-
TCONS_00021900	LOC_Os11g14880	6.02715	1	-	0	1	-	8.64112	0.0288	Up	0	1	-	0.53939	1	-	-6.0087	1	-	6.97688	1	-	0	1	-
TCONS_00021904	LOC_Os11g15000	15.3208	5e-05	Up	0	1	-	0	1	-	0	1	-	-0.629117	0.18505	-	-0.290891	0.5295	-	0	1	-	6.29689	1	-
TCONS_00021907	LOC_Os11g15040	-1.81571	0.00425	Down	-0.546756	0.2757	-	-3.37056	0.00085	Down	-1.06289	0.28655	-	-1.49511	0.0555	-	-0.987045	0.2377	-	-2.39193	0.01995	Down	-0.577693	0.55295	-
TCONS_00021910	LOC_Os11g15040	-0.591316	0.2693	-	-0.60301	0.2991	-	-4.54187	0.0093	Down	-0.510206	0.62855	-	-1.63532	0.00765	Down	-0.443136	0.43335	-	-2.67686	0.0258	Down	-0.534198	0.63745	-
TCONS_00021913	LOC_Os11g15060	0.909064	0.5125	-	-1.03212	0.5129	-	-4.1009	0.2099	-	1.08503	0.27895	-	-1.88044	0.03215	Down	0.235747	0.7313	-	-8.67189	0.00095	Down	2.06311	0.0607	-
TCONS_00021934	LOC_Os11g15300	0.561112	0.62535	-	-1.86854	0.17375	-	-3.39166	0.1241	-	-1.84428	0.16005	-	-1.65533	0.0481	Down	-1.73895	0.0427	Down	-2.63711	1	-	0.450768	1	-
TCONS_00021937	LOC_Os11g15340	-1.43971	0.08615	-	-0.386805	0.53285	-	-4.02176	0.0287	Down	-0.172049	0.8248	-	-1.90846	0.103	-	-0.533939	0.58165	-	-2.36792	0.0602	-	0.155173	0.8596	-
TCONS_00021938	LOC_Os11g15340	1.83231	0.07	-	-0.01585	0.9892	-	-1.49798	0.25555	-	0.518979	0.68895	-	-1.53025	0.0115	Down	-0.54552	0.33445	-	-2.37669	0.2938	-	-0.394252	0.8094	-
TCONS_00021997	LOC_Os11g16460	0	1	-	0	1	-	0	1	-	0	1	-	0	1	-	0	1	-	0	1	-	8.53643	0.02405	Up
TCONS_00022004	LOC_Os11g16530	-0.015498	0.9813	-	-0.808467	0.26335	-	-2.26118	0.04365	Down	-0.788205	0.37	-	-1.85412	0.0493	Down	-3.20745	0.081	-	-3.61819	0.25715	-	-0.723963	0.4223	-
TCONS_00022005	LOC_Os11g16550	-0.220359	0.62285	-	0.17434	0.68435	-	-3.89206	0.0007	Down	-0.609669	0.37605	-	-1.53224	0.0026	Down	-0.466922	0.3457	-	-3.56782	0.00025	Down	-1.05245	0.14335	-
TCONS_00022007	LOC_Os11g16580	1.09022	0.50295	-	-10.2041	0.0455	Down	-9.86011	0.1659	-	-9.81875	0.14755	-	-11.09	0.0565	-	-1.18072	0.4115	-	-0.203775	1	-	-0.203775	1	-
TCONS_00022019	LOC_Os11g16924	8.51673	0.09735	-	0	1	-	0	1	-	0.00013709	1	-	-0.254844	0.75595	-	1.55383	0.037	Up	0	1	-	3.05027	1	-
TCONS_00022077	XLOC_011128	12.5291	0.00215	Up	0	1	-	0	1	-	0	1	-	-1.03812	0.25845	-	-0.759755	0.40445	-	0	1	-	0	1	-
TCONS_00022091	LOC_Os11g18044	0.0049612	0.9922	-	-0.000724936	0.9984	-	-2.13111	0.01045	Down	-0.245177	0.7061	-	-1.29163	0.01605	Down	-0.300236	0.53815	-	-2.68382	0.0013	Down	-0.336816	0.62385	-
TCONS_00022110	LOC_Os11g18570	0.229391	0.60545	-	-1.5512	0.01025	Down	-0.973602	0.14805	-	0.73253	0.27885	-	-0.476839	0.2978	-	0.398465	0.3751	-	0.345453	0.63525	-	1.10028	0.11475	-
TCONS_00022235	LOC_Os11g19850	-5.08044	0.2024	-	-1.8887	0.20405	-	5.20339	0.0252	Up	3.59969	0.1096	-	3.88785	0.34195	-	4.43736	0.2571	-	6.80889	0.34515	-	4.49697	0.2663	-
TCONS_00022426	LOC_Os11g24060	1.33243	0.3197	-	0.0700925	0.9628	-	2.77674	0.0353	Up	2.40009	0.055	-	0.859933	0.21615	-	0.756747	0.2798	-	2.95586	0.01145	Up	2.87989	0.0132	Up
TCONS_00022427	LOC_Os11g24070	0.697527	0.28585	-	-0.715944	0.3475	-	3.06899	0.00035	Up	1.92272	0.01235	Up	2.51559	5e-05	Up	1.89846	5e-05	Up	4.0444	5e-05	Up	2.77517	0.00065	Up
TCONS_00022431	LOC_Os11g24140	-0.882073	0.1761	-	0.120735	0.8402	-	0.555802	0.4178	-	-1.41398	0.06095	-	-0.395	0.4787	-	-2.70201	0.0011	Down	-0.118315	0.86865	-	-1.80673	0.02675	Down
TCONS_00022468	LOC_Os11g24540	7.27479	1	-	0	1	-	0	1	-	8.32383	1	-	1.24312	0.68265	-	-0.0712841	1	-	8.75083	0.0477	Up	7.09669	1	-
TCONS_00022469	LOC_Os11g24550	0	1	-	0	1	-	7.13633	1	-	5.56702	1	-	8.35478	0.00195	Up	6.97766	1	-	7.03233	1	-	5.46922	1	-
TCONS_00022474	LOC_Os11g24570	-1.37841	0.09135	-	0.513961	0.42025	-	-2.06037	0.02165	Down	-0.491812	0.50215	-	-0.944402	0.1385	-	-0.58414	0.3573	-	-1.90466	0.0193	Down	-0.632915	0.38065	-
TCONS_00022486	XLOC_011398	0.0124495	1	-	0.042319	1	-	0.0151155	1	-	6.57823e-05	1	-	8.9342	0.03985	Up	-0.252612	1	-	-0.384296	1	-	-0.110115	1	-
TCONS_00022543	LOC_Os11g25510	-0.183196	1	-	-7.25246	1	-	1.16247	1	-	1.57359	1	-	0.0275578	1	-	1.40865	0.3241	-	9.53629	0.00335	Up	8.3305	1	-
TCONS_00022549	XLOC_011434	-7.73824	1	-	-1.10261	1	-	4.15341	0.04775	Up	2.31897	0.1692	-	5.83291	1	-	7.1551	1	-	3.91377	0.08295	-	2.95762	0.1297	-
TCONS_00022560	LOC_Os11g25780	0.677433	0.34225	-	-0.0787883	0.9214	-	2.99635	0.0003	Up	1.93118	0.01255	Up	1.46673	0.0041	Up	0.860141	0.08535	-	3.63474	5e-05	Up	2.01472	0.0097	Up
TCONS_00022563	XLOC_011446	-6.59103	1	-	-6.59103	1	-	5.1426	0.08085	-	2.67068	0.1497	-	10.0612	0.0002	Up	10.3016	0.00015	Up	10.4143	0.00055	Up	8.32297	1	-
TCONS_00022619	LOC_Os11g26340	0.341953	0.75235	-	0.547341	0.6224	-	-2.16542	0.09095	-	-0.990511	0.32145	-	-0.788479	0.24995	-	-0.248288	0.7023	-	-4.84829	0.11235	-	-2.81221	0.0416	Down
TCONS_00022645	LOC_Os11g26910	-1.2898	0.0223	Down	-1.76491	0.01915	Down	1.09463	0.2102	-	-3.14966	0.25835	-	1.54013	0.03715	Up	1.44723	0.0476	Up	-3.0282	0.26615	-	2.25275	0.14185	-
TCONS_00022646	LOC_Os11g26910	2.43534	0.0456	Up	1.87961	0.0955	-	-7.59975	0.41605	-	1.96816	0.2568	-	-11.0723	0.24925	-	-11.0287	0.2485	-	-1.39462	0.4748	-	-9.26216	0.23245	-
TCONS_00022647	LOC_Os11g26910	0	1	-	0	1	-	11.6733	0.04665	Up	0	1	-	0	1	-	0	1	-	0	1	-	9.68152	0.067	-
TCONS_00022702	LOC_Os11g27400	0.0699137	0.93705	-	0.222708	0.80685	-	-3.63751	0.0211	Down	-0.887297	0.3081	-	-1.53378	0.0257	Down	-0.68161	0.2786	-	-6.58468	0.20715	-	-1.40168	0.12485	-
TCONS_00022728	LOC_Os11g27799	-0.420286	0.7704	-	-8.98846	0.032	Down	-8.63023	0.06475	-	-8.69739	0.06885	-	-0.103097	0.90245	-	0.2819	0.744	-	8.91537	0.0676	-	-0.00506815	1	-
TCONS_00022804	LOC_Os11g28990	-1.22957	0.03905	Down	0.322178	0.49645	-	0.58925	0.4072	-	-0.150021	0.8393	-	0.463564	0.3864	-	0.352684	0.5158	-	-0.0431239	0.9501	-	-0.96182	0.2214	-
TCONS_00022821	LOC_Os11g29230	-0.242708	0.6926	-	-0.135694	0.81995	-	-1.8485	0.02495	Down	-1.13775	0.12605	-	-1.19989	0.0293	Down	-0.698863	0.1909	-	-1.82512	0.0229	Down	-0.90843	0.22365	-
TCONS_00022840	LOC_Os11g29490	2.95077	0.00295	Up	-4.2458	0.03005	Down	0.279852	0.7357	-	-0.0201141	0.98145	-	-0.458868	0.34145	-	-0.198974	0.6715	-	2.03566	1	-	0.698289	1	-
TCONS_00022855	LOC_Os11g29780	2.09748	0.2108	-	0.278612	0.85065	-	3.73238	0.0426	Up	1.98561	0.17985	-	1.61201	0.029	Up	0.647616	0.37895	-	4.16649	0.02405	Up	1.84015	0.17835	-
TCONS_00022865	LOC_Os11g29870	-1.35729	0.0661	-	-0.233668	0.7	-	1.3803	0.05245	-	0.503791	0.4625	-	0.886794	0.10995	-	1.43239	0.01015	Up	1.42598	0.0419	Up	1.01637	0.1392	-
TCONS_00022868	LOC_Os11g29900	-0.587227	0.16265	-	-0.140412	0.73295	-	0.510915	0.4814	-	0.900111	0.20815	-	0.110994	0.8242	-	1.44052	0.00485	Up	0.8993	0.227	-	0.761747	0.2894	-
TCONS_00022911	LOC_Os11g30500	0.637025	0.3751	-	0.136541	0.85345	-	5.24257	5e-05	Up	2.00686	0.00815	Up	3.62576	5e-05	Up	1.47231	0.00645	Up	5.47457	5e-05	Up	2.45158	0.0021	Up
TCONS_00022917	LOC_Os11g30560	-0.151918	0.7885	-	0.675992	0.1976	-	-1.34366	0.06685	-	0.120029	0.85555	-	-1.12147	0.034	Down	-0.520004	0.3049	-	-2.35739	0.0018	Down	-0.350085	0.59285	-
TCONS_00022919	LOC_Os11g30600	6.67735	1	-	10.3197	0.00925	Up	8.72582	0.0602	-	0	1	-	2.86846	0.1267	-	-6.65861	1	-	-1.3577	0.4256	-	-1.91374	0.31405	-
TCONS_00022923	LOC_Os11g30760	-0.295387	0.70995	-	-0.298626	0.6953	-	1.72084	0.016	Up	0.632227	0.37785	-	1.05418	0.06195	-	0.337241	0.5694	-	2.12658	0.0073	Up	0.298426	0.69615	-
TCONS_00022932	LOC_Os11g30910	7.76962	1	-	7.64468	1	-	10.1095	5e-05	Up	7.82359	1	-	1.35544	0.22265	-	-0.808955	1	-	3.08593	0.10555	-	2.14189	0.18325	-
TCONS_00022969	LOC_Os11g31590	0.130498	0.8794	-	0.474311	0.5656	-	-1.67534	0.09655	-	-0.704108	0.4384	-	-0.500984	0.3958	-	-0.518521	0.38165	-	-2.02819	0.0261	Down	-0.997989	0.21835	-
TCONS_00022971	LOC_Os11g31640	-1.1306	0.01465	Down	-0.418968	0.30505	-	1.50376	0.13245	-	0.600283	0.4543	-	0.804888	0.1414	-	0.967226	0.06515	-	1.17345	0.17465	-	0.599749	0.42905	-
TCONS_00022997	LOC_Os11g31950	-1.22063	0.0331	Down	-0.510127	0.32435	-	1.34498	0.12185	-	-0.157285	0.85055	-	0.731071	0.21795	-	0.97035	0.0829	-	1.00999	0.2465	-	0.319757	0.7017	-
TCONS_00023001	LOC_Os11g31980	0.12445	0.823	-	0.615241	0.2462	-	-4.05459	0.0014	Down	-0.641685	0.34855	-	-1.13197	0.0283	Down	-0.67736	0.1735	-	-4.82412	0.00095	Down	-0.958167	0.16805	-
TCONS_00023008	LOC_Os11g32100	-0.218601	0.7391	-	-0.157891	0.8058	-	-2.71925	0.00325	Down	-0.701905	0.34695	-	-1.24763	0.0312	Down	-0.114895	0.8293	-	-2.27529	0.0134	Down	-1.19034	0.1061	-
TCONS_00023044	LOC_Os11g32610	10.2672	0.01275	Up	0	1	-	0	1	-	0	1	-	-2.51483	0.1957	-	-2.75099	0.13895	-	0	1	-	0	1	-
TCONS_00023050	LOC_Os11g32720	-0.115858	0.81925	-	1.07822	0.02855	Up	0.257314	0.69985	-	0.33222	0.62175	-	-0.0497253	0.91275	-	0.0828124	0.86375	-	-0.241165	0.707	-	-0.0392343	0.9515	-
TCONS_00023086	LOC_Os11g33100	-0.211581	0.64985	-	-0.0969488	0.8248	-	1.41689	0.03235	Up	0.444823	0.4697	-	0.468199	0.29315	-	0.36941	0.4121	-	1.34491	0.0478	Up	0.429997	0.5258	-
TCONS_00023088	LOC_Os11g33110	0.422868	0.78125	-	0.767408	0.6189	-	2.58636	0.0448	Up	1.10834	0.3669	-	1.3544	0.0781	-	0.756553	0.3352	-	1.70957	0.1147	-	-0.153025	0.88835	-
TCONS_00023112	LOC_Os11g33394	0.400289	0.655	-	-2.14539	0.08915	-	-2.44123	0.02435	Down	-1.23914	0.1777	-	-0.777827	0.18985	-	-0.773247	0.1918	-	-3.36771	0.2468	-	0.0477877	0.96735	-
TCONS_00023138	LOC_Os11g34130	-0.35689	0.6159	-	-0.227424	0.7553	-	-2.24858	0.0453	Down	-1.16756	0.44445	-	-1.68769	0.1357	-	-1.02745	0.2726	-	-3.0405	0.3105	-	-1.57027	0.33925	-
TCONS_00023150	LOC_Os11g34270	-0.191368	0.69925	-	-3.10502	0.06415	-	1.96182	0.01245	Up	0.386821	0.58685	-	1.22003	0.01445	Up	0.432113	0.3763	-	1.21136	0.66885	-	0.610829	0.70505	-
TCONS_00023164	LOC_Os11g34450	-0.379976	0.3045	-	-0.363935	0.3329	-	2.43908	0.00955	Up	1.07246	0.16365	-	0.731371	0.1177	-	0.642518	0.1709	-	2.30061	0.0148	Up	0.880725	0.21	-
TCONS_00023176	LOC_Os11g34690	-1.75301	0.0994	-	2.0019	0.0093	Up	-0.288101	0.73685	-	0.163672	0.8374	-	-0.219649	0.75305	-	0.372013	0.5736	-	0.0168323	0.9804	-	-0.401932	0.53975	-
TCONS_00023203	LOC_Os11g34920	-6.96466	1	-	2.66156	0.15105	-	-6.62336	1	-	0.689912	1	-	0	1	-	0	1	-	-3.06473	0.02985	Down	-1.19871	0.18015	-
TCONS_00023214	LOC_Os11g35060	8.51278	0.21285	-	9.29222	0.02845	Up	8.25424	1	-	7.51781	1	-	0.953903	0.48795	-	0.547163	0.72045	-	0.0770843	0.9533	-	0.0316955	0.9815	-
TCONS_00023215	LOC_Os11g35070	7.0464	1	-	7.63527	1	-	11.3717	0.00055	Up	8.43625	1	-	3.36543	0.10415	-	-7.0275	1	-	4.20273	0.0735	-	2.03712	0.18735	-
TCONS_00023222	LOC_Os11g35210	-0.634477	0.6167	-	1.81363	0.0822	-	-2.5864	1	-	-0.571352	1	-	-0.395187	1	-	-0.151823	1	-	-2.75236	0.0227	Down	-0.262202	0.7338	-
TCONS_00023244	LOC_Os11g35420	-8.77839	0.10745	-	-0.351607	0.85985	-	-8.07851	0.1258	-	0.429039	0.8203	-	7.87436	0.11775	-	-0.96691	1	-	-0.161018	0.7832	-	-9.02417	0.04215	Down
TCONS_00023248	LOC_Os11g35450	-0.453443	0.61055	-	-1.72534	0.1094	-	-3.11583	0.00665	Down	-0.962578	0.26705	-	-1.67754	0.015	Down	-1.11281	0.0816	-	-2.91212	0.05205	-	-1.8748	0.08165	-
TCONS_00023263	LOC_Os11g35710	-0.311251	0.6234	-	-4.51574	0.0265	Down	-2.23703	0.0065	Down	-0.671384	0.37315	-	-0.907719	0.1102	-	-0.180437	0.72445	-	-0.651164	1	-	-1.76683	1	-
TCONS_00023273	LOC_Os11g35850	-1.41671	0.3163	-	-2.99703	0.06335	-	-3.17472	0.04975	Down	-1.81295	0.13045	-	-2.69198	1	-	-4.68572	1	-	-5.7481	1	-	-1.24582	1	-
TCONS_00023308	LOC_Os11g36200	10.4972	0.04805	Up	0.0363216	1	-	8.48167	0.2794	-	9.70956	0.04175	Up	1.43583	0.10615	-	2.05368	0.0273	Up	9.75098	0.09515	-	10.4826	0.03915	Up
TCONS_00023310	LOC_Os11g36200	1.65335	0.03495	Up	1.26167	0.0976	-	2.57485	0.00275	Up	0.947282	0.28375	-	0.627364	0.30335	-	0.642073	0.31845	-	1.57919	0.0289	Up	0.663123	0.3877	-
TCONS_00023372	LOC_Os11g37010	-0.537053	0.59795	-	0.215837	0.81725	-	-2.93957	0.0363	Down	-0.560087	0.5512	-	-0.697769	0.3063	-	-0.0246716	0.96895	-	-2.59365	0.0176	Down	-0.363773	0.6807	-
TCONS_00023380	LOC_Os11g37200	-0.0367878	0.5833	-	0.483048	0.62345	-	0.846723	0.4126	-	0.722619	0.56415	-	-10.0095	0.02715	Down	1.11629	0.45315	-	0.979134	0.59265	-	0.980267	0.5184	-
TCONS_00023384	LOC_Os11g37260	-0.110529	0.901	-	-0.286542	0.7426	-	1.90751	0.03535	Up	0.0728534	0.9445	-	1.64942	0.01515	Up	1.3476	0.0448	Up	2.59286	0.00695	Up	1.18857	0.1777	-
TCONS_00023399	LOC_Os11g37330	-0.045473	1	-	0.609445	1	-	8.63919	0.02545	Up	1.23351	1	-	0.0166384	1	-	6.56877	1	-	-0.749678	1	-	8.15674	0.10995	-
TCONS_00023434	LOC_Os11g37740	9.14106	0.08805	-	6.99147	1	-	0	1	-	8.85819	0.16555	-	-9.01416	0.03975	Down	0.842775	0.5786	-	-6.52488	1	-	1.05382	1	-
TCONS_00023456	LOC_Os11g37860	-0.738755	1	-	4.37077	0.0197	Up	-1.05986	1	-	1.72012	1	-	-1.18591	1	-	-2.23067	1	-	-1.24589	0.16945	-	-1.16574	0.19405	-
TCONS_00023470	LOC_Os11g37950	-0.609346	0.4216	-	-3.25849	0.03075	Down	2.86036	0.0003	Up	1.76277	0.02045	Up	1.74299	0.00185	Up	1.30429	0.01835	Up	4.56575	0.0006	Up	2.86279	0.01035	Up
TCONS_00023472	LOC_Os11g37970	-1.83205	0.01225	Down	-1.90836	0.00455	Down	1.77725	0.01	Up	0.805074	0.23385	-	0.700824	0.18305	-	0.945885	0.07265	-	2.2451	0.0042	Up	1.47713	0.0433	Up
TCONS_00023493	LOC_Os11g38210	-10.7106	0.11635	-	-3.61554	0.31575	-	1.03258	0.4262	-	3.17765	0.02335	Up	7.25996	1	-	8.09635	1	-	-6.8115	1	-	1.95645	0.4142	-
TCONS_00023522	LOC_Os11g38610	-2.90349	0.0675	-	1.96326	0.0669	-	0.663041	0.47985	-	0.581726	0.53185	-	0.934022	1	-	2.04405	1	-	1.73274	0.021	Up	0.736359	0.322	-
TCONS_00023546	LOC_Os11g38800	-0.22047	0.656	-	-0.0175476	0.97165	-	1.84977	0.0238	Up	0.519069	0.4933	-	0.739817	0.1546	-	0.572329	0.2518	-	1.39881	0.085	-	0.361768	0.63045	-
TCONS_00023560	LOC_Os11g38880	1.33967	1	-	0.603482	1	-	2.53193	0.2915	-	2.51699	0.28055	-	2.54557	0.01645	Up	3.43839	0.0037	Up	4.01684	0.19575	-	3.68974	0.19455	-
TCONS_00023562	XLOC_012049	-1.42226	0.39465	-	-0.293768	0.83025	-	3.25078	0.00495	Up	2.42572	0.02295	Up	2.14179	0.0562	-	2.92568	0.0159	Up	3.57393	0.0092	Up	2.24719	0.06595	-
TCONS_00023565	LOC_Os11g38900	-0.253146	0.5605	-	-1.46808	0.0152	Down	-0.491654	0.56485	-	-0.180148	0.8232	-	-0.595695	0.27845	-	-0.304466	0.56505	-	-0.138372	0.92335	-	0.148657	0.90945	-
TCONS_00023566	LOC_Os11g38900	0.0858139	0.9458	-	2.44492	0.0472	Up	1.29736	0.38995	-	0.748483	0.57345	-	1.06779	0.33455	-	-4.24495	0.16525	-	-1.63153	0.28945	-	-1.48466	0.21745	-
TCONS_00023570	LOC_Os11g38910	0	1	-	11.9697	5e-05	Up	6.47185	1	-	6.8714	1	-	0	1	-	7.38426	1	-	-1.21091	0.2516	-	-0.632137	0.49775	-
TCONS_00023580	LOC_Os11g38959	10.8146	0.1072	-	11.899	0.1228	-	15.6243	0.0004	Up	0	1	-	-10.7958	0.07695	-	-10.7958	0.0768	-	-11.6147	0.0441	Down	2.94698	0.3853	-
TCONS_00023604	LOC_Os11g39190	0	1	-	10.8343	5e-05	Up	3.66557	1	-	9.8436	5e-05	Up	0	1	-	0	1	-	0.104892	0.95645	-	-6.86728	0.2894	-
TCONS_00023605	LOC_Os11g39190	0	1	-	11.8605	5e-05	Up	0	1	-	7.06043	1	-	0	1	-	0	1	-	-0.0890356	0.9428	-	0.0992168	0.94415	-
TCONS_00023606	LOC_Os11g39190	0	1	-	11.659	5e-05	Up	0.0598498	1	-	0	1	-	0	1	-	0	1	-	-2.19443	0.37715	-	-6.84673	0.2486	-
TCONS_00023607	LOC_Os11g39190	0	1	-	11.2291	5e-05	Up	0.405225	1	-	0.660523	1	-	0	1	-	0	1	-	0.486907	0.74975	-	0.810675	0.61995	-
TCONS_00023608	LOC_Os11g39190	0	1	-	12.0305	5e-05	Up	0.00183275	1	-	0	1	-	0	1	-	0	1	-	-1.7939	0.3297	-	0.696903	0.5504	-
TCONS_00023609	LOC_Os11g39209	0	1	-	11.6784	5e-05	Up	0	1	-	8.04518	1	-	0	1	-	0	1	-	-0.26634	0.72205	-	-0.229003	0.7614	-
TCONS_00023617	LOC_Os11g39300	0	1	-	9.5954	0.0047	Up	0	1	-	0.0303612	1	-	0	1	-	0	1	-	-0.921947	0.6242	-	-2.04942	0.39575	-
TCONS_00023618	LOC_Os11g39300	0	1	-	10.6524	5e-05	Up	0.0177176	1	-	6.90493	1	-	0	1	-	0	1	-	-2.18091	0.16155	-	0.174031	0.83975	-
TCONS_00023622	LOC_Os11g39320	-0.264899	0.7614	-	-5.20433	0.0368	Down	0.748208	0.2947	-	-0.127361	0.87315	-	0.583299	0.30605	-	0.770366	0.18275	-	-0.64911	1	-	-0.622765	1	-
TCONS_00023623	LOC_Os11g39360	6.75292	1	-	9.02101	0.03455	Up	7.96699	1	-	5.87049	1	-	0.725838	1	-	-6.88316	1	-	-1.21716	0.53635	-	-8.83283	0.0539	-
TCONS_00023631	LOC_Os11g39430	0	1	-	10.506	5e-05	Up	0	1	-	6.05242	1	-	0	1	-	0	1	-	0.311897	0.7171	-	0.39353	0.65135	-
TCONS_00023632	LOC_Os11g39450	0	1	-	10.8735	5e-05	Up	0	1	-	6.87838	1	-	0	1	-	0	1	-	-2.07835	0.0821	-	-0.0767131	0.9314	-
TCONS_00023647	LOC_Os11g39670	-0.359742	0.53225	-	-0.273184	0.62375	-	-2.73744	0.0277	Down	-0.666217	0.34625	-	-0.629655	0.24	-	-0.470742	0.3753	-	-0.569326	0.42705	-	-0.572879	0.44645	-
TCONS_00023665	LOC_Os11g39760	0	1	-	0	1	-	0	1	-	0	1	-	0	1	-	9.41027	0.02965	Up	0	1	-	0	1	-
TCONS_00023685	LOC_Os11g40070	-0.244026	0.6319	-	-0.441443	0.3863	-	1.43722	0.04985	Up	1.05082	0.13575	-	0.822346	0.0955	-	1.40698	0.00485	Up	0.648044	0.3814	-	0.441263	0.52935	-
TCONS_00023694	LOC_Os11g40150	-4.42628	0.0069	Down	-1.69884	0.0115	Down	1.21838	0.0624	-	0.333419	0.61405	-	2.08151	0.0092	Up	1.36378	0.07365	-	1.83409	0.00995	Up	0.419131	0.54795	-
TCONS_00023696	LOC_Os11g40160	-11.5991	5e-05	Down	-2.61378	0.00385	Down	-0.723678	0.3056	-	-0.92377	0.1842	-	0	1	-	0	1	-	0.155522	0.8512	-	-0.381503	0.6692	-
TCONS_00023739	XLOC_012133	0	1	-	10.8613	5e-05	Up	0	1	-	7.46783	1	-	0	1	-	0	1	-	-0.173387	0.8314	-	0.277658	0.7364	-
TCONS_00023740	XLOC_012134	0	1	-	10.9284	0.0049	Up	0	1	-	7.20101	1	-	0	1	-	0	1	-	-1.39724	0.39435	-	-0.908582	0.55955	-
TCONS_00023741	XLOC_012135	0	1	-	9.38062	0.011	Up	0	1	-	6.4432	1	-	0	1	-	0	1	-	0.162942	0.91045	-	0.997515	0.54445	-
TCONS_00023742	LOC_Os11g40674	0	1	-	10.1511	0.011	Up	0	1	-	8.17567	1	-	0	1	-	0	1	-	0.630266	0.6725	-	-0.209771	0.8911	-
TCONS_00023743	LOC_Os11g40690	-0.300649	0.7994	-	0.786914	0.4307	-	0.36564	0.745	-	-2.03579	0.1525	-	-1.61475	0.0724	-	-4.01632	0.0058	Down	-0.981052	0.3477	-	-4.61831	0.1276	-
TCONS_00023768	XLOC_012158	-0.296491	0.80345	-	-1.46696	0.3164	-	1.4025	0.18405	-	0.724189	0.4846	-	0.0680715	0.9316	-	0.34738	0.6557	-	2.98537	0.0396	Up	0.434755	0.75875	-
TCONS_00023787	LOC_Os11g41230	0	1	-	0	1	-	8.44468	1	-	0	1	-	9.62176	0.0201	Up	0	1	-	0	1	-	0	1	-
TCONS_00023809	LOC_Os11g41540	0.261741	1	-	9.64386	0.04945	Up	-0.270467	1	-	4.70637	1	-	3.25632	1	-	7.79476	0.0751	-	-1.45587	0.429	-	0.135936	0.92185	-
TCONS_00023818	LOC_Os11g41590	1.95973	0.231	-	2.24588	0.1182	-	2.04416	0.14145	-	1.9751	0.16755	-	1.69162	0.0226	Up	2.19483	0.0043	Up	2.0019	0.0496	Up	0.770362	0.4347	-
TCONS_00023833	LOC_Os11g41680	0.389187	0.64355	-	3.018	0.0014	Up	-2.26297	0.0314	Down	-0.2044	0.79655	-	-1.37791	0.035	Down	-2.36028	0.00255	Down	-3.54635	0.0005	Down	-2.0026	0.0096	Down
TCONS_00023835	LOC_Os11g41710	-1.84413	0.0484	Down	-13.112	5e-05	Down	-3.71689	0.0035	Down	-2.76379	0.01025	Down	-0.882384	0.19315	-	-1.32175	0.07055	-	0	1	-	0	1	-
TCONS_00023851	LOC_Os11g41920	0	1	-	10.1438	5e-05	Up	0	1	-	0.0455359	1	-	0	1	-	0	1	-	0.956974	0.2876	-	-0.0586954	0.94945	-
TCONS_00023859	LOC_Os11g42030	-8.91282	0.0031	Down	4.84051	0.00855	Up	1.49813	0.23265	-	1.94846	0.1104	-	0	1	-	0	1	-	-2.62249	0.0081	Down	-0.772163	0.27665	-
TCONS_00023860	LOC_Os11g42070	-8.63246	0.0001	Down	2.82597	0.01485	Up	0.651232	0.4865	-	0.474552	0.61145	-	0	1	-	0	1	-	0.82308	0.27295	-	-0.654523	0.4943	-
TCONS_00023872	LOC_Os11g42200	-0.890492	0.33595	-	-1.72729	0.09755	-	1.15042	0.11965	-	1.23436	0.0977	-	0.548285	0.37035	-	1.3347	0.02725	Up	1.12423	0.19915	-	2.98414	0.0014	Up
TCONS_00023873	LOC_Os11g42220	0.464356	0.63045	-	1.01098	0.25355	-	-11.3417	0.21165	-	-0.295062	0.74745	-	-1.77443	0.016	Down	-0.685918	0.2796	-	-5.16744	0.04905	Down	-3.25973	0.00495	Down
TCONS_00023882	LOC_Os11g42360	0.241532	0.8721	-	-0.804933	0.60555	-	3.42193	0.03805	Up	2.37492	0.0996	-	1.5947	0.0825	-	1.17986	0.19345	-	4.13214	0.0387	Up	2.57265	0.09195	-
TCONS_00023883	LOC_Os11g42370	-3.54851	0.0969	-	-1.78349	0.20035	-	1.988	0.0475	Up	0.829721	0.4047	-	-0.148824	1	-	1.35063	0.21875	-	1.59588	0.1517	-	2.06915	0.0767	-
TCONS_00023898	LOC_Os11g42500	1.0099	0.08185	-	0.941575	0.1033	-	-0.751197	0.3111	-	-0.372083	0.5994	-	-0.0362753	0.9343	-	-0.43334	0.3535	-	-1.53597	0.0279	Down	-2.29726	0.00275	Down
TCONS_00023906	LOC_Os11g42550	0.0979297	0.92425	-	-1.63558	0.21915	-	-1.29275	0.21005	-	-2.23573	0.0412	Down	-0.321956	0.61715	-	-0.541884	0.403	-	-2.01859	0.14115	-	-2.10971	0.13525	-
TCONS_00024002	LOC_Os11g43690	0	1	-	0	1	-	7.78243	1	-	0	1	-	8.31464	0.0486	Up	0	1	-	0	1	-	0	1	-
TCONS_00024006	LOC_Os11g43760	0.51073	0.7436	-	-0.293215	0.84805	-	3.12564	0.02895	Up	2.39966	0.0652	-	1.12881	0.18065	-	0.0518053	0.9543	-	4.01765	0.0072	Up	0.217717	1	-
TCONS_00024009	LOC_Os11g43790	-3.92035	0.16445	-	-10.7817	0.00755	Down	3.60481	0.02345	Up	3.08927	0.0368	Up	4.71791	0.10395	-	2.7425	0.13905	-	10.1021	0.013	Up	9.15913	0.03875	Up
TCONS_00024013	LOC_Os11g43800	2.28262	0.0089	Up	1.09479	0.1878	-	-1.06721	0.27275	-	-0.441282	0.62395	-	0.967718	0.059	-	0.839988	0.10295	-	-1.15398	0.1845	-	-0.335461	0.6823	-
TCONS_00024021	LOC_Os11g43950	-0.144478	0.76555	-	-0.127743	0.79335	-	1.39444	0.03965	Up	0.173236	0.7992	-	0.780467	0.09115	-	0.138	0.7676	-	1.44869	0.0286	Up	0.181496	0.77735	-
TCONS_00024026	LOC_Os11g44000	0	1	-	0	1	-	0	1	-	6.67056	1	-	0	1	-	0	1	-	0	1	-	8.55787	0.03875	Up
TCONS_00024047	LOC_Os11g44340	9.70605	0.00305	Up	9.14604	0.0436	Up	0	1	-	0	1	-	-1.26954	0.5129	-	-7.29638	0.2221	-	-1.55031	0.5368	-	-0.533177	0.6231	-
TCONS_00024048	LOC_Os11g44340	10.779	5e-05	Up	10.5335	5e-05	Up	0.0363409	1	-	5.81221	1	-	-0.652968	0.6477	-	-0.985	0.5088	-	-1.13685	0.62745	-	0.231995	0.9006	-
TCONS_00024053	LOC_Os11g44340	10.831	5e-05	Up	10.3925	0.0001	Up	0	1	-	6.30476	1	-	0.105142	0.9173	-	0.509543	0.55445	-	1.99587	0.3654	-	0.495767	0.76155	-
TCONS_00024056	LOC_Os11g44340	11.4879	5e-05	Up	11.8531	5e-05	Up	0	1	-	7.38018	1	-	1.15031	0.10045	-	0.181649	0.80655	-	1.96903	0.0518	-	0.0139701	0.98765	-
TCONS_00024123	LOC_Os11g44870	2.23561	0.00105	Up	1.57807	0.0124	Up	-0.716676	0.41145	-	0.281351	0.73115	-	-0.561134	0.2224	-	-0.482422	0.3087	-	-0.808127	0.25495	-	-0.0240233	0.97345	-
TCONS_00024225	LOC_Os11g45980	6.02581	0.03135	Up	4.97342	0.03135	Up	-4.89685	1	-	2.32296	1	-	-1.62018	0.00965	Down	-0.802704	0.1523	-	-3.42717	0.0056	Down	-1.81073	0.0673	-
TCONS_00024226	LOC_Os11g45990	-0.457416	0.5265	-	-3.36869	0.0296	Down	-1.48311	0.0543	-	-1.43951	0.0623	-	-1.1505	0.0553	-	-2.13066	0.00215	Down	-1.11625	0.3737	-	1.17588	0.25235	-
TCONS_00024228	LOC_Os11g46000	2.08851	0.1389	-	-0.341294	1	-	1.09596	0.3957	-	-0.940681	1	-	-1.22153	0.12685	-	-1.88375	0.04405	Down	0.418425	1	-	1.06408	1	-
TCONS_00024263	XLOC_012421	10.7042	0.0424	Up	11.0835	0.04315	Up	0	1	-	1.48095	1	-	-10.5049	0.0769	-	1.0125	0.53265	-	-2.02102	0.4781	-	-0.5741	0.5384	-
TCONS_00024269	LOC_Os11g46860	-5.35076	0.0096	Down	-6.05849	0.19285	-	-2.1521	0.0615	-	-1.33206	0.1424	-	-1.01441	0.5844	-	-1.17135	0.5729	-	-0.657373	0.7728	-	2.34016	0.40375	-
TCONS_00024305	LOC_Os11g47300	5.31574	1	-	10.5802	5e-05	Up	0	1	-	6.66732	1	-	-0.990312	1	-	0.607484	1	-	1.09525	0.161	-	1.07139	0.1703	-
TCONS_00024310	LOC_Os11g47370	14.5668	5e-05	Up	9.21306	0.01	Up	0	1	-	0.164136	1	-	-1.06116	0.14415	-	-0.442263	0.49125	-	0.932922	0.51405	-	-8.92623	0.00775	Down
TCONS_00024311	LOC_Os11g47370	11.5706	0.0008	Up	8.1895	1	-	0	1	-	7.01848	1	-	-2.16577	0.54695	-	-0.21772	0.73805	-	-7.90618	1	-	-7.90618	1	-
TCONS_00024312	LOC_Os11g47370	11.2264	0.002	Up	0	1	-	0	1	-	0	1	-	-0.306471	0.87195	-	-1.6464	0.43145	-	0	1	-	0	1	-
TCONS_00024314	LOC_Os11g47370	11.8841	5e-05	Up	7.63841	1	-	0	1	-	0	1	-	-0.823289	0.5488	-	-0.603539	0.65715	-	0.0402224	1	-	-7.35517	1	-
TCONS_00024315	LOC_Os11g47370	12.4019	5e-05	Up	6.48481	1	-	0	1	-	5.35059	1	-	-0.722765	0.61985	-	-0.82704	0.56105	-	-6.13493	1	-	-6.21314	1	-
TCONS_00024317	LOC_Os11g47370	11.5444	0.00205	Up	7.43057	1	-	0	1	-	8.51943	1	-	-0.114925	0.95065	-	-1.78225	0.46295	-	-7.14868	1	-	-7.14868	1	-
TCONS_00024319	LOC_Os11g47370	13.1514	0.00155	Up	8.33358	1	-	0	1	-	7.25996	1	-	0.240232	0.87895	-	-0.174246	0.91265	-	1.20827	0.6112	-	-8.05026	1	-
TCONS_00024341	LOC_Os11g47520	3.45698	0.17725	-	-1.75742	1	-	4.77209	0.1347	-	3.27688	0.14095	-	1.21412	0.09055	-	1.60868	0.0297	Up	4.07795	0.0764	-	3.31501	0.10065	-
TCONS_00024342	LOC_Os11g47530	6.02858	0.24145	-	1.39018	0.5949	-	1.594	1	-	3.99046	0.09195	-	1.29851	0.0393	Up	1.82996	0.0051	Up	2.61644	0.1392	-	3.04692	0.121	-
TCONS_00024343	LOC_Os11g47550	3.73718	0.0373	Up	-0.4899	0.7594	-	2.10036	0.1526	-	1.16502	0.45375	-	0.964109	0.132	-	0.851712	0.1786	-	1.9588	0.2275	-	3.26327	0.1002	-
TCONS_00024344	LOC_Os11g47560	0.365593	0.7556	-	-1.97981	0.1459	-	1.93975	0.0469	Up	1.24198	0.18215	-	0.398932	0.54875	-	1.91949	0.0041	Up	1.20674	0.30735	-	1.41474	0.22365	-
TCONS_00024365	LOC_Os11g47760	8.22201	1	-	13.4724	0.0785	-	15.6011	0.02445	Up	13.0057	0.0094	Up	-1.20369	1	-	2.0425	0.4309	-	0.407795	0.8623	-	-1.33971	0.58565	-
TCONS_00024367	LOC_Os11g47760	6.96109	1	-	12.4637	0.0384	Up	14.5996	0.0117	Up	11.7739	0.00455	Up	-0.765706	1	-	2.14851	0.42715	-	0.366362	0.8721	-	-1.84299	0.45475	-
TCONS_00024376	LOC_Os11g47809	-0.934489	0.01285	-	-0.225129	0.5336	-	1.11018	0.20225	-	0.732686	0.41495	-	0.331296	0.50435	-	1.0241	0.04835	Up	1.11788	0.2375	-	0.750215	0.42985	-
TCONS_00024384	LOC_Os11g47870	-0.730243	0.45375	-	-0.126613	0.8891	-	1.83567	0.02355	Up	0.573562	0.47855	-	0.0436959	0.9447	-	0.894484	0.1362	-	1.22984	0.11595	-	1.08344	0.1593	-
TCONS_00024402	LOC_Os11g01010	-1.41277	0.10415	-	-3.69056	0.0472	Down	0.321907	0.7716	-	0.0768121	0.93655	-	-0.186602	0.84685	-	0.166744	0.84835	-	1.04356	0.59485	-	0.355721	0.8552	-
TCONS_00024430	XLOC_012521	1.66355	0.02605	Up	-0.286205	0.73235	-	0.392713	0.63755	-	-0.0984254	0.90895	-	-0.561528	0.30555	-	-0.458567	0.40735	-	0.444107	0.61845	-	0.025293	0.9768	-
TCONS_00024445	LOC_Os11g01420	-0.631859	0.24095	-	0.259416	0.58165	-	-1.49621	0.0377	Down	-0.531935	0.41925	-	-0.799213	0.11075	-	-0.57318	0.24805	-	-0.834812	0.21475	-	-0.627703	0.35735	-
TCONS_00024447	LOC_Os11g01439	0.588778	0.12045	-	-0.264519	0.49175	-	-2.24371	0.0012	Down	-0.594922	0.39115	-	-1.16451	0.01165	Down	-0.834105	0.0719	-	-1.68781	0.0159	Down	-0.255025	0.7077	-
TCONS_00024461	LOC_Os11g01510	-0.161176	0.726	-	-1.7104	0.0186	Down	-0.848786	0.3737	-	-0.261678	0.7341	-	-0.306629	0.513	-	-8.18391	0.1927	-	-7.31901	0.2444	-	1.19071	0.23755	-
TCONS_00024462	LOC_Os11g01530	-1.39749	0.0134	Down	-1.60991	0.0107	Down	1.1757	0.3042	-	1.27007	0.30135	-	0.702495	0.3695	-	1.4862	0.08585	-	1.62541	0.31255	-	-2.72873	0.25755	-
TCONS_00024464	LOC_Os11g01530	-2.37469	0.0493	Down	-1.20338	0.17145	-	1.53808	0.56455	-	1.70764	0.41065	-	1.14553	0.49145	-	1.3675	0.4785	-	2.20547	0.18805	-	-0.997467	0.5885	-
TCONS_00024465	LOC_Os11g01530	-2.89425	0.026	Down	-0.932987	0.21345	-	4.05449	0.02055	Up	1.3188	0.42525	-	4.59121	0.00725	Up	5.12015	0.00505	Up	2.21078	0.09765	-	2.84574	0.02145	Up
TCONS_00024489	LOC_Os11g01869	-0.377131	0.61545	-	-0.134951	0.853	-	0.970592	0.2751	-	0.903785	0.2793	-	1.15703	0.06005	-	1.69854	0.00615	Up	1.54236	0.08375	-	0.995077	0.23325	-
TCONS_00024528	LOC_Os11g02240	0.141774	0.68955	-	-1.15378	0.0028	Down	0.182499	0.7992	-	0.320711	0.66045	-	-0.128373	0.7851	-	0.585983	0.2386	-	0.919885	0.20215	-	0.146075	0.82795	-
TCONS_00024529	LOC_Os11g02250	0	1	-	0	1	-	0	1	-	0	1	-	7.87216	1	-	0	1	-	10.4932	0.013	Up	9.15616	0.0492	Up
TCONS_00024555	LOC_Os11g02470	-1.31094	0.43645	-	-0.975755	0.5624	-	2.41062	0.08385	-	2.05179	0.1253	-	1.30445	0.25785	-	3.53622	0.019	Up	1.49267	0.35705	-	3.68192	0.06205	-
TCONS_00024559	LOC_Os11g02520	1.83533	0.0088	Up	-2.92183	0.04625	Down	1.07299	0.1552	-	0.693324	0.35235	-	-0.628455	0.19835	-	0.0180576	0.96955	-	-0.0747363	0.944	-	-0.0978157	0.92795	-
TCONS_00024561	LOC_Os11g02530	2.6536	0.4691	-	1.85891	0.4036	-	1.3544	1	-	2.11616	0.3112	-	0.115495	0.9449	-	1.50584	0.2747	-	-0.457472	0.7166	-	2.28423	0.0487	Up
TCONS_00024648	LOC_Os11g03220	10.0904	0.0026	Up	0	1	-	0	1	-	0	1	-	-0.55072	0.547	-	-0.318178	0.7281	-	0	1	-	0	1	-
TCONS_00024714	LOC_Os11g03794	-3.13981	0.01585	Down	0.0371667	0.93905	-	-0.0250677	0.97805	-	-0.281572	0.75535	-	0.0145908	0.9918	-	-1.50493	0.37455	-	-0.185747	0.85895	-	-0.534175	0.53535	-
TCONS_00024719	LOC_Os11g03900	-1.00348	0.26165	-	-1.6999	0.1312	-	2.35758	0.04885	Up	0.346623	0.78335	-	1.85982	0.04145	Up	1.02551	0.2476	-	3.6718	0.0487	Up	1.19047	0.5282	-
TCONS_00024723	LOC_Os11g03900	-0.407955	0.46745	-	0.110231	0.83225	-	1.89602	0.02905	Up	0.769972	0.32645	-	0.599804	0.286	-	0.330519	0.54765	-	1.13652	0.19095	-	0.33826	0.6396	-
TCONS_00024732	LOC_Os11g04010	0.954622	0.47105	-	1.16068	0.3978	-	2.33641	0.0276	Up	1.46029	0.16365	-	0.487376	0.50815	-	-0.403383	0.606	-	0.493175	0.59905	-	0.0954706	0.91835	-
TCONS_00024734	LOC_Os11g04020	1.2684	0.08395	-	-0.48907	0.5506	-	-1.629	0.0677	-	-5.05486	0.03545	Down	-0.380035	0.5533	-	-3.18899	5e-05	Down	-1.69337	0.15325	-	-3.97082	0.13315	-
TCONS_00024736	LOC_Os11g04020	13	0.01865	Up	9.4229	0.0289	Up	0.0104592	1	-	0.0204252	1	-	-0.899583	0.1861	-	-13.0907	0.11065	-	-0.271628	0.8737	-	-0.859103	0.5876	-
TCONS_00024738	LOC_Os11g04030	-1.77483	0.05175	-	-2.03928	0.0277	Down	-1.17257	0.1795	-	-0.177639	0.8127	-	-1.01065	0.14365	-	-0.827519	0.2542	-	-1.52887	0.2608	-	0.376494	0.6809	-
TCONS_00024741	LOC_Os11g04030	-8.65136	0.2753	-	-8.92604	0.2282	-	1.09525	0.60135	-	0.584515	0.58465	-	-0.222594	1	-	8.70738	0.0468	Up	8.60563	0.16105	-	8.07373	1	-
TCONS_00024754	LOC_Os11g04070	-1.28	0.0494	Down	0.474273	0.3457	-	-0.096056	0.8891	-	-0.348448	0.6057	-	-0.703789	0.19825	-	-0.438522	0.41855	-	-1.05394	0.1305	-	-0.521806	0.4278	-
TCONS_00024758	LOC_Os11g04104	-0.108132	0.834	-	-0.709178	0.2245	-	1.72995	0.0692	-	0.917734	0.3279	-	1.13579	0.07155	-	1.19934	0.0746	-	2.20546	0.02915	Up	1.47034	0.1427	-
TCONS_00024760	LOC_Os11g04104	-0.866305	0.29525	-	0.298386	0.6534	-	2.03293	0.1716	-	1.27274	0.3855	-	2.51307	0.0105	Up	2.97228	0.00365	Up	1.4932	0.21625	-	0.579954	0.6243	-
TCONS_00024795	LOC_Os11g04320	-0.0900265	0.95145	-	-0.00275008	0.9875	-	2.4546	0.03605	Up	0.830746	0.4632	-	1.4454	0.0783	-	0.347339	0.6812	-	2.12689	0.0538	-	0.641472	0.5623	-
TCONS_00024811	LOC_Os11g04420	0	1	-	0	1	-	4.77943	1	-	7.85404	1	-	8.95325	0.04975	Up	0	1	-	0	1	-	7.96613	1	-
TCONS_00024814	LOC_Os11g04420	0	1	-	0	1	-	0	1	-	0	1	-	0	1	-	9.64784	0.04405	Up	0	1	-	0	1	-
TCONS_00024821	LOC_Os11g04470	0	1	-	0	1	-	9.41832	0.01115	Up	0	1	-	8.66067	0.0096	Up	6.45177	1	-	6.98484	1	-	0	1	-
TCONS_00024822	LOC_Os11g04480	0.0539437	0.90275	-	-0.0619708	0.8914	-	2.17249	0.0028	Up	0.526956	0.4255	-	1.07826	0.0179	Up	0.276391	0.5305	-	1.5958	0.0194	Up	0.262677	0.6939	-
TCONS_00024847	LOC_Os11g04860	-1.70046	0.00125	Down	-0.0260746	0.94545	-	-2.44112	0.00095	Down	-0.397924	0.5484	-	-1.33926	0.01235	Down	-0.23695	0.6228	-	-2.68912	0.0001	Down	-1.04303	0.13095	-
TCONS_00024855	LOC_Os11g04935	7.97898	1	-	8.61209	0.0746	-	9.0191	0.0602	-	9.43801	0.0387	Up	-7.95972	1	-	-0.616103	1	-	-0.388784	1	-	0.579688	0.763	-
TCONS_00024878	LOC_Os11g05050	-0.46807	0.29155	-	0.224003	0.6109	-	-1.71961	0.0786	-	-0.397463	0.6862	-	-1.12087	0.06605	-	-0.668313	0.2693	-	-2.16342	0.0401	Down	-1.15848	0.27635	-
TCONS_00024881	LOC_Os11g05050	-0.423074	0.4741	-	0.35327	0.54815	-	-1.87924	0.1246	-	-0.475195	0.72175	-	-1.05615	0.2069	-	-0.845115	0.32525	-	-2.36828	0.05	Down	-1.40559	0.2905	-
TCONS_00024883	LOC_Os11g05070	0.141818	0.84615	-	-0.0210792	0.9783	-	2.17664	0.00515	Up	0.915662	0.227	-	1.18999	0.0277	Up	0.395667	0.47085	-	2.13319	0.0069	Up	0.909544	0.2492	-
TCONS_00024904	LOC_Os11g05290	-0.145727	0.8364	-	0.478394	0.4719	-	-3.3165	0.0551	-	-1.24961	0.137	-	-1.46926	0.0437	Down	-0.514475	0.4156	-	-3.90985	0.06145	-	-1.9596	0.043	Down
TCONS_00024911	LOC_Os11g05380	0.178601	0.92215	-	0.33319	0.8376	-	3.91431	0.0226	Up	3.06286	0.0438	Up	3.22724	0.0033	Up	2.83409	0.0066	Up	2.72883	0.02935	Up	2.94406	0.0199	Up
TCONS_00024913	LOC_Os11g05390	2.29061	0.07235	-	0.412481	0.752	-	-0.248731	0.8762	-	-8.71108	0.1015	-	-0.512436	0.4456	-	-2.13304	0.017	Down	0.0978577	0.9299	-	-1.87558	0.14265	-
TCONS_00024935	LOC_Os11g05480	-9.59678	0.07035	-	-3.87503	0.22405	-	-9.58838	0.04115	Down	-9.36946	0.0632	-	-0.529646	1	-	0.00260506	1	-	-6.0048	1	-	-5.89877	1	-
TCONS_00024940	LOC_Os11g05490	-1.54844	0.05455	-	-0.693458	0.3097	-	-2.64312	0.0043	Down	-0.842252	0.2525	-	-1.29514	0.05365	-	-0.796136	0.20565	-	-1.57179	0.07405	-	-0.565279	0.4847	-
TCONS_00024942	LOC_Os11g05530	0.0263314	0.97395	-	0.231072	0.76215	-	1.65059	0.04275	Up	0.738752	0.369	-	0.806184	0.1641	-	0.446184	0.44445	-	0.88979	0.23805	-	0.332575	0.6701	-
TCONS_00024949	LOC_Os11g05700	-2.43605	5e-05	Down	-0.421218	0.36605	-	-1.24775	0.2731	-	0.136964	0.90295	-	-0.821382	0.2062	-	0.32255	0.603	-	-0.663629	0.54795	-	0.487991	0.70775	-
TCONS_00024950	LOC_Os11g05700	-2.20975	5e-05	Down	-0.199828	0.7149	-	-0.720478	0.5535	-	0.301944	0.82115	-	-0.442519	0.50545	-	0.381294	0.5874	-	-0.492938	0.72455	-	0.470622	0.7274	-
TCONS_00024968	LOC_Os11g05940	0	1	-	0	1	-	0	1	-	0	1	-	0	1	-	8.46628	0.01235	Up	7.04603	1	-	7.46104	1	-
TCONS_00024985	LOC_Os11g06130	-0.904107	0.2531	-	-0.542643	0.4642	-	2.50024	0.05855	-	1.44676	0.2711	-	1.82049	0.03105	Up	1.81303	0.0401	Up	2.85786	0.03295	Up	1.17407	0.3613	-
TCONS_00024988	LOC_Os11g06130	-1.09001	0.219	-	-0.946093	0.2782	-	2.76519	0.03815	Up	1.90583	0.0923	-	2.17614	0.0264	Up	2.4875	0.01145	Up	3.36088	0.023	Up	1.97196	0.17975	-
TCONS_00024997	LOC_Os11g06240	-3.48245	0.0252	Down	-2.85528	0.0507	-	-0.00940082	0.99	-	-0.265135	0.7329	-	-1.71369	0.09475	-	-0.775291	0.40545	-	-1.60101	0.2131	-	-1.33851	0.2861	-
TCONS_00025005	XLOC_012779	9.25138	0.002	Up	5.92689	1	-	0	1	-	0	1	-	-0.521525	0.7972	-	-5.09424	0.2739	-	-0.85245	1	-	1.98604	1	-
TCONS_00025006	XLOC_012779	10.4023	0.00075	Up	10.3078	0.00025	Up	0	1	-	6.21984	1	-	-0.715579	0.60575	-	-0.0924494	0.9387	-	0.104397	0.9314	-	-1.68998	0.3858	-
TCONS_00025010	XLOC_012779	10.4724	5e-05	Up	9.62141	5e-05	Up	0	1	-	0	1	-	-0.86534	0.3497	-	-2.3924	0.13705	-	-2.26192	0.24395	-	-2.44469	0.30815	-
TCONS_00025011	XLOC_012779	9.05662	0.00305	Up	8.18565	1	-	0	1	-	6.92967	1	-	-1.2066	0.52175	-	1.2066	0.3268	-	0.836708	0.57335	-	0.634927	0.66925	-
TCONS_00025012	XLOC_012779	11.1026	5e-05	Up	9.31876	0.00445	Up	0	1	-	0	1	-	-1.19523	0.22485	-	-4.01729	0.2421	-	-1.49384	0.48225	-	0.00547061	0.9899	-
TCONS_00025021	XLOC_012784	6.82347	1	-	0	1	-	0	1	-	0	1	-	1.55635	0.44945	-	3.75729	0.2328	-	0	1	-	10.6202	0.0003	Up
TCONS_00025027	LOC_Os11g06550	10.8557	0.00205	Up	10.8679	0.0022	Up	0	1	-	0	1	-	-1.79287	0.0756	-	-0.440077	0.59895	-	-1.02706	0.37685	-	-0.786338	0.4964	-
TCONS_00025038	LOC_Os11g06680	0.0514647	1	-	-0.0248377	1	-	0.0732991	1	-	0.054389	1	-	6.89989	1	-	7.0329	1	-	8.23204	1	-	8.80255	0.0254	Up
TCONS_00025049	LOC_Os11g06770	0.526261	0.5807	-	-0.576049	0.62295	-	2.26327	0.02975	Up	2.1627	0.0277	Up	1.28599	0.0604	-	2.57356	5e-05	Up	3.08466	0.0119	Up	2.9808	0.012	Up
TCONS_00025067	LOC_Os11g06930	0.188697	0.7621	-	-0.63792	0.3691	-	0.732134	0.3371	-	0.402326	0.58585	-	0.222579	0.6709	-	-0.0281837	0.9574	-	1.49266	0.04625	Up	0.803678	0.2753	-
TCONS_00025128	LOC_Os11g07600	-0.512177	0.76265	-	-0.892303	0.6043	-	3.19033	0.01535	Up	1.38217	0.26345	-	2.91821	0.01245	Up	2.22928	0.0389	Up	4.48544	0.02205	Up	2.06717	0.18895	-
TCONS_00025129	LOC_Os11g07600	1.20622	0.6209	-	0.788157	0.6855	-	4.1122	0.2089	-	2.62284	0.3215	-	3.22081	0.02915	Up	2.03375	0.12495	-	4.00394	0.08275	-	2.95318	0.12275	-
TCONS_00025158	LOC_Os11g07970	10.4292	0.0956	-	9.99185	0.1929	-	0	1	-	0.967292	1	-	-10.0969	0.04005	Down	-9.70274	0.058	-	-9.10533	0.2628	-	-8.67759	0.2924	-
TCONS_00025160	LOC_Os11g07970	-11.0777	0.08515	-	-1.26753	0.48915	-	-10.4779	0.0416	Down	-0.646821	0.7436	-	8.90099	0.2041	-	9.01275	0.2148	-	-9.54903	0.194	-	-0.0806688	0.5392	-
TCONS_00025169	XLOC_012870	0.359214	0.81975	-	-21.0379	0.07335	-	0.895645	0.6421	-	2.96493	0.18535	-	0.627857	0.56435	-	2.90842	0.0244	Up	0	1	-	0	1	-
TCONS_00025173	LOC_Os11g08210	-0.565445	0.2097	-	-0.0139431	0.97385	-	2.49353	0.0018	Up	0.862031	0.1986	-	1.86375	0.00015	Up	1.19706	0.01325	Up	2.17863	0.0028	Up	0.919933	0.19115	-
TCONS_00025233	LOC_Os11g09140	0.804015	0.18675	-	-0.0991626	0.8862	-	1.31237	0.12165	-	0.366291	0.6695	-	0.413114	0.43115	-	-0.173426	0.7487	-	2.04871	0.0194	Up	-0.319634	0.73365	-
TCONS_00025240	LOC_Os11g09180	-1.10942	0.36255	-	-0.643555	0.53415	-	-11.635	0.0458	Down	-9.82338	0.11065	-	0.371528	0.70665	-	0.847339	0.3698	-	-10.5388	0.0674	-	-1.93239	0.22465	-
TCONS_00025260	LOC_Os11g09450	9.04804	0.00335	Up	0	1	-	0	1	-	0	1	-	0.21914	0.7927	-	-0.673134	0.45915	-	0	1	-	0	1	-
TCONS_00025369	LOC_Os11g10310	-0.499148	0.41115	-	-0.142533	0.80495	-	-2.04114	0.015	Down	-0.820039	0.2517	-	-1.5084	0.0128	Down	-2.30787	0.0048	Down	-0.823175	0.2454	-	-0.728392	0.3223	-
TCONS_00025394	LOC_Os11g10460	-0.386526	0.5679	-	-0.286744	0.66945	-	-1.95035	0.02535	Down	-0.090313	0.8973	-	-0.988725	0.08735	-	-0.0163402	0.97605	-	-1.8266	0.0422	Down	-0.592838	0.43735	-
TCONS_00025395	LOC_Os11g10470	-2.9074	5e-05	Down	-0.403204	0.2928	-	1.16404	0.0974	-	0.569749	0.39595	-	1.70287	0.00085	Up	3.09069	5e-05	Up	0.619581	0.37455	-	0.87101	0.245	-
TCONS_00025398	LOC_Os11g10480	0	1	-	0	1	-	12.7132	0.02755	Up	10.7536	0.0161	Up	12.7074	0.0591	-	11.8084	0.0203	Up	12.8137	0.01425	Up	9.86864	0.01985	Up
TCONS_00025401	LOC_Os11g10480	0	1	-	0	1	-	7.9004	1	-	8.5681	0.0359	Up	8.22568	0.04155	Up	9.00504	0.034	Up	10.2367	0.01845	Up	8.01079	1	-
TCONS_00025416	LOC_Os11g10600	11.5968	0.00055	Up	11.5754	0.00065	Up	0	1	-	8.98512	0.01095	Up	1.0928	0.16265	-	-0.0741302	0.9294	-	1.09874	0.3307	-	0.668032	0.5485	-
TCONS_00025421	LOC_Os11g10620	0	1	-	11.0982	5e-05	Up	0	1	-	6.24549	1	-	0	1	-	0	1	-	-0.706329	0.49625	-	-0.207972	0.82915	-
TCONS_00025441	LOC_Os11g10770	-0.973465	0.14735	-	-3.05612	0.0321	Down	3.25958	0.07485	-	1.44697	0.1727	-	2.5282	0.0013	Up	1.81687	0.0147	Up	4.43447	0.2503	-	1.99397	0.42375	-
TCONS_00025442	LOC_Os11g10760	-0.809852	0.17055	-	-2.67429	0.01365	Down	3.74919	0.00985	Up	1.69151	0.0964	-	2.87954	5e-05	Up	1.97776	0.0023	Up	3.93159	0.04775	Up	1.2696	0.52785	-
TCONS_00025448	LOC_Os11g10780	-0.427865	0.51385	-	-0.662923	0.321	-	1.4951	0.0588	-	0.530882	0.4735	-	0.813743	0.158	-	0.512536	0.36085	-	1.95657	0.02845	Up	0.583765	0.4815	-
TCONS_00025457	LOC_Os11g10990	-2.10422	0.04495	Down	-2.01942	0.04735	Down	0.537404	0.63785	-	-0.456324	0.69415	-	-11.7285	0.07395	-	-9.03758	0.1974	-	1.99288	0.27755	-	-11.7857	0.0486	Down
TCONS_00025477	LOC_Os11g11210	11.5413	0.0491	Up	11.1858	0.0491	Up	9.90437	0.05115	-	9.8803	0.0535	-	-1.37871	0.20365	-	-1.5139	0.1805	-	-11.4015	0.04465	Down	-11.3815	0.0347	Down
TCONS_00025513	LOC_Os11g11770	10.1726	0.1038	-	11.896	0.1038	-	0.000774557	1	-	8.58398	0.1076	-	1.67031	0.03245	Up	1.27033	0.08295	-	0.333364	0.66145	-	-0.14875	0.82655	-
TCONS_00025514	LOC_Os11g11770	1.87969	0.28375	-	2.14255	0.24795	-	-0.866329	1	-	-6.64625	1	-	-8.84772	0.11045	-	-8.79892	0.0385	Down	-8.84824	0.21065	-	-4.77073	0.49925	-
TCONS_00025562	LOC_Os11g12590	-9.5505	0.0057	Down	5.02792	0.0121	Up	-9.20598	0.104	-	1.28598	0.32405	-	0	1	-	0	1	-	-0.121459	0.8653	-	-0.0255229	0.9695	-
TCONS_00025568	LOC_Os11g12650	1.0598	0.30705	-	0.856851	0.4035	-	3.85343	0.00625	Up	1.36835	0.2447	-	2.18571	0.0019	Up	1.39496	0.04065	Up	2.70429	0.00255	Up	0.916573	0.2844	-
TCONS_00025595	LOC_Os11g13420	-0.092585	1	-	9.58135	0.2512	-	12.5454	0.0488	Up	0.286047	1	-	0.0293102	1	-	9.1571	0.23595	-	-9.35705	0.2836	-	-9.46285	0.28155	-
TCONS_00025596	LOC_Os11g13420	-0.195684	0.68865	-	-0.138828	0.77105	-	-2.7561	0.034	Down	-0.344735	0.6101	-	-0.599319	0.1868	-	-0.441426	0.3365	-	-0.296936	0.65845	-	-0.427601	0.5195	-
TCONS_00025613	LOC_Os11g13670	-0.0868804	0.91535	-	-0.776286	0.3562	-	0.30221	0.69255	-	0.65826	0.36055	-	1.20345	0.02935	Up	1.18876	0.0328	Up	1.62901	0.03645	Up	1.21892	0.134	-
TCONS_00025623	LOC_Os11g13750	-0.584435	0.63105	-	0.956068	0.37185	-	-1.80891	0.08865	-	-0.503738	0.61175	-	-1.06207	0.1611	-	-0.124403	0.85825	-	-3.48731	0.02255	Down	-0.867542	0.3282	-
TCONS_00025632	LOC_Os11g13840	6.91175	1	-	5.06449	1	-	9.91661	0.1021	-	8.34347	1	-	3.55286	0.01875	Up	3.36137	0.01995	Up	5.28691	0.07205	-	5.15954	0.0717	-
TCONS_00025634	LOC_Os11g13850	0.403393	0.4974	-	0.16459	0.7891	-	-1.97757	0.09635	-	-0.796584	0.3968	-	-1.07138	0.10265	-	-1.52907	0.03455	Down	-2.21684	0.0664	-	-0.987334	0.33345	-
TCONS_00025637	LOC_Os11g13870	1.49262	0.26745	-	0.685606	0.65145	-	-2.96161	0.246	-	-2.49757	0.2457	-	-1.44861	0.09955	-	-0.980171	0.24905	-	-2.18082	0.159	-	-4.34928	0.0483	Down
TCONS_00025709	XLOC_013169	9.05202	0.00375	Up	0	1	-	0	1	-	0	1	-	0.278443	0.75175	-	-1.28832	0.20135	-	0	1	-	0	1	-
TCONS_00025710	LOC_Os11g14480	8.60788	0.01155	Up	0	1	-	0	1	-	0	1	-	-1.43525	0.33925	-	-8.58555	0.20545	-	0	1	-	0	1	-
TCONS_00025717	LOC_Os11g14520	8.89484	0.0086	Up	0	1	-	0	1	-	0	1	-	-2.10404	0.2608	-	-5.71109	0.2085	-	0	1	-	0	1	-
TCONS_00025719	LOC_Os11g14544	8.83261	0.0073	Up	0.992659	0.4502	-	-0.0233993	1	-	0.191663	1	-	0.482836	0.52435	-	0.809545	0.3272	-	-1.75758	1	-	-0.883679	1	-
TCONS_00025731	LOC_Os11g14570	3.22563	0.0252	Up	0.479069	0.7136	-	-9.03198	0.09705	-	1.67006	0.25465	-	-0.607936	0.294	-	-0.23752	0.6799	-	-0.038858	0.9715	-	-0.504623	0.70895	-
TCONS_00025737	LOC_Os11g14730	10.352	0.007	Up	0	1	-	0	1	-	0.00706473	1	-	-0.0113622	0.9897	-	0.0496404	0.96635	-	6.21926	1	-	5.77581	1	-
TCONS_00025738	LOC_Os11g14730	10.1211	0.0065	Up	6.48436	1	-	0	1	-	0	1	-	-0.271078	0.8162	-	0.142607	0.8949	-	-6.20629	1	-	-5.80438	1	-
TCONS_00025740	LOC_Os11g14730	10.8179	5e-05	Up	0.0104943	1	-	0	1	-	0	1	-	-0.987156	0.3423	-	-0.240862	0.79365	-	-0.0114157	1	-	6.16194	1	-
TCONS_00025755	LOC_Os11g14900	-0.0311583	0.9753	-	-4.38161	0.02795	Down	2.00108	0.03625	Up	0.518987	0.5576	-	0.58141	0.3777	-	1.68217	0.01235	Up	4.12051	0.045	Up	0.0493466	1	-
TCONS_00025757	LOC_Os11g14910	-2.3745	0.01265	Down	0.192844	0.75765	-	0.577175	0.4099	-	-0.476693	0.50715	-	-0.276551	0.6736	-	0.285629	0.65665	-	-0.533263	0.4582	-	-0.605043	0.4077	-
TCONS_00025790	LOC_Os11g15250	7.30329	1	-	0	1	-	11.1212	0.0058	Up	0	1	-	5.32919	0.10395	-	0.339419	1	-	11.0608	0.00625	Up	0	1	-
TCONS_00025807	LOC_Os11g15520	-9.62208	0.1053	-	-9.58275	0.04215	Down	0.230671	0.8511	-	0.98991	0.3797	-	0	1	-	6.73969	1	-	8.98967	0.021	Up	8.53635	0.02145	Up
TCONS_00025816	LOC_Os11g15624	3.73449	5e-05	Up	0.524217	0.5109	-	-12.7449	0.1136	-	-1.70755	0.06165	-	-0.990169	0.03395	-	-1.40225	0.00265	Down	-1.84463	0.04915	Down	-0.787534	0.3257	-
TCONS_00025823	LOC_Os11g15700	3.91169	0.25145	-	-6.45284	1	-	-6.10132	1	-	-6.10132	1	-	-1.09808	0.17305	-	-2.15371	0.04055	Down	0	1	-	0.00480264	1	-
TCONS_00025897	LOC_Os11g16970	-1.02871	0.462	-	-0.328807	0.7833	-	-4.2444	0.11975	-	-1.386	0.17305	-	-1.40614	0.117	-	-2.38946	0.0305	Down	-2.27409	0.08385	-	-1.32492	0.1901	-
TCONS_00025925	LOC_Os11g17380	1.08092	0.15605	-	-0.564395	0.5171	-	-3.77843	0.03595	Down	-2.82603	0.0531	-	-1.8646	0.0167	Down	-4.74571	0.1275	-	-4.3414	0.1462	-	-1.87075	0.0768	-
TCONS_00025931	LOC_Os11g17440	0.381358	0.6312	-	-0.0560357	0.94595	-	-2.2703	0.03705	Down	-1.15778	0.19855	-	-1.32912	0.0409	Down	-1.84153	0.0187	Down	-3.01989	0.04075	Down	-1.31854	0.146	-
TCONS_00025936	XLOC_013296	11.9683	5e-05	Up	9.68353	0.0045	Up	0	1	-	0	1	-	-0.422923	0.53415	-	-0.238245	0.7241	-	0.281527	0.79895	-	-1.69924	0.252	-
TCONS_00025952	LOC_Os11g17720	0	1	-	9.33104	0.00325	Up	0	1	-	0	1	-	0	1	-	0	1	-	-9.04289	0.00025	Down	-4.09127	0.04865	Down
TCONS_00026021	LOC_Os11g18770	-10.4246	0.04345	Down	-10.4246	0.0734	-	-10.057	0.07095	-	-10.057	0.042	Down	0	1	-	8.97945	0.0418	Up	0	1	-	0	1	-
TCONS_00026062	LOC_Os11g19340	1.57466	1	-	-0.154216	1	-	3.06161	0.1993	-	4.25429	0.1765	-	1.70619	0.09775	-	3.49078	0.0063	Up	2.63381	0.2256	-	4.45694	0.1746	-
TCONS_00026072	LOC_Os11g19530	0	1	-	0	1	-	0	1	-	0	1	-	0	1	-	0	1	-	0	1	-	9.10069	0.02405	Up
TCONS_00026124	LOC_Os11g20090	-14.1623	5e-05	Down	-0.681281	0.3079	-	-2.1466	0.00935	Down	-1.93894	0.01875	Down	0	1	-	0	1	-	-4.00064	0.0031	Down	-2.18338	0.01445	Down
TCONS_00026129	LOC_Os11g20160	-14.5575	5e-05	Down	0.579235	0.2579	-	-2.06468	0.0131	Down	-1.87155	0.0125	Down	0	1	-	0	1	-	-2.91731	0.0009	Down	-2.41548	0.0015	Down
TCONS_00026145	LOC_Os11g20310	12.8277	5e-05	Up	0	1	-	0	1	-	7.00394	1	-	-0.764692	0.5524	-	-0.474895	0.6883	-	0	1	-	0	1	-
TCONS_00026146	LOC_Os11g20310	11.7543	5e-05	Up	0	1	-	0	1	-	6.25285	1	-	-2.2996	0.43795	-	-1.27215	0.4527	-	0	1	-	0	1	-
TCONS_00026148	LOC_Os11g20310	13.3566	5e-05	Up	0	1	-	0	1	-	0	1	-	-0.308922	0.75135	-	-0.702639	0.5087	-	0	1	-	0	1	-
TCONS_00026149	LOC_Os11g20310	11.376	0.0017	Up	0	1	-	0	1	-	0.0223934	1	-	-0.566386	0.76205	-	-1.04351	0.44665	-	0	1	-	0	1	-
TCONS_00026151	LOC_Os11g20310	13.2198	5e-05	Up	0	1	-	0	1	-	0	1	-	0.276838	0.77985	-	0.0462214	0.9637	-	0	1	-	0	1	-
TCONS_00026152	LOC_Os11g20310	12.965	5e-05	Up	0	1	-	0	1	-	8.12673	1	-	-0.394242	0.73135	-	-0.155525	0.89185	-	0	1	-	0	1	-
TCONS_00026154	LOC_Os11g20310	13.0495	5e-05	Up	0	1	-	0	1	-	7.97141	1	-	0.333419	0.77705	-	0.0931875	0.9403	-	0	1	-	0	1	-
TCONS_00026159	LOC_Os11g20384	3.91455	0.02035	Up	-7.09273	1	-	-7.28577	1	-	-0.576688	1	-	-0.879661	0.15185	-	-1.41441	0.0406	Down	0.481853	1	-	2.11325	1	-
TCONS_00026197	LOC_Os11g21804	-0.305221	0.5399	-	-0.366427	0.4628	-	-1.74531	0.01535	Down	-0.0918825	0.88645	-	-0.952392	0.0652	-	-0.2029	0.67695	-	-0.956835	0.17025	-	-0.608253	0.3793	-
TCONS_00026208	XLOC_013454	13.6793	0.0007	Up	12.6242	0.0045	Up	0	1	-	9.56569	0.0904	-	0.494227	0.5083	-	0.488584	0.5122	-	0.248042	0.8206	-	1.92403	0.08075	-
TCONS_00026212	LOC_Os11g21990	0	1	-	0	1	-	13.2832	0.1079	-	9.89657	0.0364	Up	13.9276	0.01285	Up	11.8371	0.1158	-	13.3944	0.1036	-	8.86478	0.03915	Up
TCONS_00026213	LOC_Os11g21990	0.464307	1	-	-7.7782	1	-	1.85609	0.4888	-	2.1013	0.44015	-	2.23695	0.49015	-	1.03616	0.70005	-	9.17745	0.03145	Up	8.31062	1	-
TCONS_00026214	LOC_Os11g21990	7.48766	1	-	0	1	-	0	1	-	0	1	-	-0.323028	1	-	-0.591469	1	-	9.1312	0.0331	Up	6.91826	1	-
TCONS_00026307	LOC_Os11g23220	9.31107	0.0066	Up	0	1	-	0	1	-	0	1	-	0.644504	0.48805	-	1.07856	0.2222	-	0	1	-	0	1	-
TCONS_00026319	LOC_Os11g23790	1.21202	0.0283	Up	-0.0204981	0.9704	-	-0.933468	0.22405	-	-0.824335	0.30445	-	-0.615498	0.20845	-	-0.864295	0.0856	-	-0.83105	0.28625	-	-1.21215	0.1531	-
TCONS_00026416	LOC_Os11g25260	-1.90057	0.0231	Down	-0.061093	0.92115	-	-3.18922	0.07355	-	-1.17832	0.19745	-	-0.340291	0.5967	-	-2.78449	0.04635	Down	-2.33645	0.03325	Down	-2.89224	0.028	Down
TCONS_00026419	LOC_Os11g25330	-2.11648	0.0061	Down	-0.268579	0.6161	-	-1.06367	0.1272	-	-0.864463	0.21545	-	-0.525605	0.3849	-	-0.829985	0.1686	-	-1.51691	0.0388	Down	-1.87767	0.0104	Down
TCONS_00026425	LOC_Os11g25470	8.15905	1	-	8.79934	0.0189	Up	0	1	-	0	1	-	0.859411	0.48695	-	-0.32999	1	-	1.76154	0.2336	-	1.438	0.3748	-
TCONS_00026427	LOC_Os11g25490	3.00235	0.04705	Up	-1.42851	1	-	-0.426012	1	-	-0.226135	1	-	-0.592991	0.39	-	-0.866775	0.2074	-	-4.96028	1	-	1.4863	1	-
TCONS_00026440	LOC_Os11g25720	0.368391	0.6738	-	-2.92442	0.08855	-	2.03119	0.0098	Up	0.765817	0.33105	-	0.208765	0.72225	-	0.0121986	0.98425	-	1.77017	0.15045	-	0.510766	0.69045	-
TCONS_00026473	LOC_Os11g26570	1.57962	0.14215	-	-2.03038	0.2468	-	6.85306	0.00025	Up	-2.58769	0.281	-	4.21466	5e-05	Up	-2.65982	0.20765	-	9.30226	0.038	Up	4.58315	0.04265	Up
TCONS_00026494	LOC_Os11g26750	2.48215	0.20825	-	-1.75024	0.3612	-	4.89158	0.068	-	-0.861865	0.62135	-	4.3774	0.0017	Up	2.0622	0.0646	-	7.8656	0.1587	-	3.332	0.2936	-
TCONS_00026495	LOC_Os11g26750	12.5743	0.22635	-	-0.00122333	1	-	15.4623	0.2282	-	11.7096	0.2282	-	3.86222	5e-05	Up	1.75488	0.01115	Up	16.082	0.2312	-	11.9007	0.2312	-
TCONS_00026496	LOC_Os11g26760	2.46535	0.0939	-	-2.65119	0.21725	-	7.92107	0.0116	Up	3.34646	0.0257	Up	5.36686	5e-05	Up	1.7127	0.00805	Up	10.6195	0.17385	-	5.12794	0.174	-
TCONS_00026499	LOC_Os11g26780	2.68296	0.043	Up	-3.77752	0.2649	-	7.1469	5e-05	Up	3.2129	0.00675	Up	4.72129	5e-05	Up	2.00918	0.01025	Up	11.1877	0.17925	-	5.65691	0.18005	-
TCONS_00026503	LOC_Os11g26790	2.56642	0.05685	-	-2.12614	0.2559	-	6.33693	0.0005	Up	2.58132	0.03495	Up	4.06233	5e-05	Up	1.71978	0.02635	Up	8.96091	0.0182	Up	4.63429	0.01985	Up
TCONS_00026507	LOC_Os11g26850	0	1	-	11.9443	0.0822	-	0	1	-	11.5827	0.02095	Up	0	1	-	10.0591	0.02835	Up	-11.8419	0.017	Down	-11.8419	0.01705	Down
TCONS_00026514	LOC_Os11g26890	-0.0814899	0.8495	-	0.147253	0.71945	-	-1.63614	0.0167	Down	-0.3754	0.575	-	-0.953565	0.04345	-	-0.467188	0.3058	-	-1.48209	0.035	Down	-0.458813	0.501	-
TCONS_00026539	LOC_Os11g27540	-0.000787626	0.99675	-	0.626725	0.3487	-	-1.88045	0.0314	Down	-0.395669	0.61945	-	-1.05805	0.0776	-	-0.022763	0.96525	-	-2.5266	0.00945	Down	-0.700711	0.36725	-
TCONS_00026567	LOC_Os11g28104	-0.743906	0.7151	-	0.188873	0.91625	-	0.180385	0.9097	-	-0.428418	0.82665	-	-0.372882	0.72415	-	-1.9556	0.23935	-	-3.60434	0.27465	-	-9.75877	0.04505	Down
TCONS_00026628	LOC_Os11g28670	0	1	-	0	1	-	0	1	-	0	1	-	9.0994	0.0486	Up	0	1	-	0	1	-	0	1	-
TCONS_00026796	LOC_Os11g31060	0	1	-	6.44795	1	-	9.68446	0.0058	Up	9.08123	0.0134	Up	8.5496	0.0096	Up	10.8215	5e-05	Up	3.22301	0.1051	-	3.74326	0.0768	-
TCONS_00026825	LOC_Os11g31540	-1.20309	0.01445	Down	-1.77231	0.0019	Down	0.94752	0.15005	-	0.697374	0.2957	-	-0.161796	0.7339	-	0.944771	0.04585	-	0.308552	0.6719	-	0.931386	0.1769	-
TCONS_00026827	LOC_Os11g31550	-0.559296	0.68245	-	-3.79073	0.19075	-	-1.15963	0.3079	-	3.60036	0.0036	Up	-0.653586	0.44185	-	2.1021	0.0091	Up	-5.87665	1	-	4.82751	0.1612	-
TCONS_00026876	LOC_Os11g31900	1.12415	0.2561	-	2.04955	0.0442	Up	-1.39004	0.4174	-	-0.0213043	0.9869	-	-0.911159	0.25555	-	-1.32452	0.1403	-	-1.36771	0.10905	-	-0.587784	0.46205	-
TCONS_00026952	LOC_Os11g32500	0.367834	0.43995	-	0.407209	0.3899	-	-2.45363	0.004	Down	-0.809309	0.2465	-	-1.03463	0.03875	Down	-0.991268	0.04745	-	-2.84064	0.0021	Down	-1.33869	0.0561	-
TCONS_00026959	LOC_Os11g32580	10.4526	0.0036	Up	0	1	-	0	1	-	0	1	-	-1.50253	0.17335	-	-1.24942	0.2314	-	0	1	-	0	1	-
TCONS_00026964	LOC_Os11g32650	-0.0968419	0.8282	-	1.02399	0.0158	Up	-0.815097	0.22545	-	-0.392866	0.5585	-	-0.789847	0.0868	-	-0.762309	0.09535	-	-1.94346	0.0064	Down	-0.715091	0.29325	-
TCONS_00026980	LOC_Os11g32890	0.527772	0.72725	-	-1.90392	0.3734	-	6.28211	0.0139	Up	3.74468	0.02035	Up	4.76789	0.0001	Up	3.04395	0.0018	Up	7.05153	0.1123	-	3.2827	0.11895	-
TCONS_00026995	LOC_Os11g33050	-0.614694	0.68645	-	-0.0612897	0.9696	-	0.709247	0.5155	-	1.03295	0.3482	-	1.56673	0.06	-	2.68555	0.00365	Up	0.501848	0.65115	-	1.45474	0.1663	-
TCONS_00027004	LOC_Os11g33120	-0.114254	1	-	-8.32496	1	-	0.576834	0.8287	-	-1.47317	1	-	-1.83922	1	-	0.972316	0.74565	-	9.293	0.03785	Up	7.88029	1	-
TCONS_00027015	LOC_Os11g33300	0	1	-	0	1	-	9.64228	0.0164	Up	7.04363	1	-	7.26939	1	-	0	1	-	7.5164	1	-	0	1	-
TCONS_00027017	LOC_Os11g33310	0	1	-	11.5551	5e-05	Up	0	1	-	6.24279	1	-	0	1	-	0.00740378	1	-	1.17163	0.16555	-	-0.141238	0.86695	-
TCONS_00027022	LOC_Os11g33330	7.91412	1	-	11.5459	0.04295	Up	11.0713	0.0833	-	0	1	-	2.12062	0.5286	-	3.18076	0.4397	-	2.37215	0.3832	-	-10.2127	0.30615	-
TCONS_00027030	LOC_Os11g33450	0	1	-	10.5693	0.00105	Up	0	1	-	0	1	-	0	1	-	0	1	-	-0.85358	0.4895	-	1.21743	0.23415	-
TCONS_00027063	LOC_Os11g34160	-9.18094	0.09225	-	1.24868	0.4084	-	-0.383874	0.8422	-	-3.33051	0.33445	-	0	1	-	0	1	-	-10.1192	0.03655	Down	-0.24018	0.83705	-
TCONS_00027065	LOC_Os11g34160	10.7454	0.04085	Up	0.027356	1	-	7.6412	1	-	-0.247572	1	-	-0.662964	0.36425	-	-10.4438	0.07235	-	-0.250729	1	-	1.81478	1	-
TCONS_00027067	LOC_Os11g34160	-10.1176	0.04565	Down	-1.6126	0.3756	-	-0.818645	0.56715	-	-0.0664502	0.95905	-	-0.121649	1	-	7.78673	1	-	0.987902	0.5411	-	-1.36504	1	-
TCONS_00027115	LOC_Os11g34370	0.499459	0.63755	-	0.919316	0.35075	-	2.4244	0.0597	-	2.0678	0.0897	-	0.854051	0.2523	-	1.76404	0.015	Up	1.51463	0.08905	-	0.143362	0.8787	-
TCONS_00027119	LOC_Os11g34390	7.04785	1	-	9.91454	0.00625	Up	0.0202951	1	-	0	1	-	1.20521	0.45865	-	-7.02869	1	-	-9.61789	0.20395	-	-1.55562	0.3439	-
TCONS_00027173	LOC_Os11g34850	5.24432	1	-	10.4069	0.10225	-	0	1	-	0	1	-	-5.22619	1	-	-5.22619	1	-	-10.0587	0.0387	Down	0.414386	0.7079	-
TCONS_00027175	LOC_Os11g34880	-9.18488	5e-05	Down	1.52157	0.1566	-	-8.84072	5e-05	Down	-0.456957	0.644	-	0	1	-	0	1	-	-2.6643	0.0127	Down	-0.722966	0.3589	-
TCONS_00027177	LOC_Os11g34910	1.33913	1	-	2.52707	0.53675	-	2.91453	1	-	0.141401	1	-	2.18224	0.0362	Up	1.40253	0.1506	-	-0.0711908	1	-	-1.44431	1	-
TCONS_00027200	LOC_Os11g35080	1.41812	0.36085	-	0.204615	0.8899	-	2.86652	0.0719	-	1.0969	0.46095	-	1.92113	0.021	Up	0.39143	0.6427	-	4.02004	0.02475	Up	2.03638	0.1379	-
TCONS_00027201	LOC_Os11g35090	-0.622402	0.45195	-	0.104162	0.889	-	0.836273	0.2575	-	0.00201763	0.99555	-	1.14898	0.0446	Up	0.543516	0.3505	-	1.87961	0.0135	Up	0.166972	0.82405	-
TCONS_00027213	LOC_Os11g35274	-8.37118	0.2196	-	-2.35168	0.01255	Down	-2.58021	0.02035	Down	-0.484098	0.53235	-	-3.84722	1	-	-3.84722	1	-	-0.425585	0.64965	-	0.180552	0.8342	-
TCONS_00027219	LOC_Os11g35350	-4.12908	0.17645	-	1.51156	0.2483	-	-0.316953	0.7699	-	-1.9786	0.15915	-	0.948191	1	-	0.821225	1	-	-1.39612	0.18585	-	-2.81748	0.0418	Down
TCONS_00027234	XLOC_014052	-11.1973	0.0154	Down	1.17738	0.4586	-	-0.219023	0.88695	-	-0.795153	0.66135	-	8.52681	0.08065	-	9.89659	0.02965	Up	-1.09114	0.4716	-	-0.901402	0.5423	-
[truncated: 5,978 more rows]
